# Supplementary material for: Integrated Metabolomics and Transcriptomics Provided Novel Insights into the Biosynthetic Regulation of Phenolic Compounds in Vitis heyneana Roem. et Schult. var. adenoclada (Hand.-Mazz.)
Source: Foods. 2026 Jul 22;15(14):2574. doi: 10.3390/foods15142574 (PMC13408528; doi:10.3390/foods15142574)
Supplement: Supplementary file 1 [file foods-15-02574-s001.zip › Supplementary Tables.xlsx]

## Sheet: Table S1
Supplementary Table S1. Metabolite content of different grapes.
Index	Q1 (Da)	Q3 (Da)	Molecular weight (Da)	Formula	Ionization model	Compounds	Class I	Class II	CAS	Level	YN2-EL33-A	YN2-EL33-B	YN2-EL33-C	YN2-EL35-A	YN2-EL35-B	YN2-EL35-C	YN2-EL37-A	YN2-EL37-B	YN2-EL37-C	YN2-EL38-A	YN2-EL38-B	YN2-EL38-C	GH6-EL33-A	GH6-EL33-B	GH6-EL33-C	GH6-EL35-A	GH6-EL35-B	GH6-EL35-C	GH6-EL37-A	GH6-EL37-B	GH6-EL37-C	GH6-EL38-A	GH6-EL38-B	GH6-EL38-C	CS-EL33-A	CS-EL33-B	CS-EL33-C	CS-EL35-A	CS-EL35-B	CS-EL35-C	CS-EL37-A	CS-EL37-B	CS-EL37-C	CS-EL38-A	CS-EL38-B	CS-EL38-C	QC01	QC02	QC03
Hmhn002787	443.19	161.04	444.2	C21H32O10	[M-H]-	(1'R,3R,5R,8'S)-Dihydrophaseic acid-O-β-D-glucoside	Phenolic acids	Phenolic acids	-	1	235466	331028	249083	193353	202970	237484	314644	289733	226996	297397	275314	264823	270884	194406	238534	248053	193383	214659	226122	149236	212283	384446	206322	238553	132434	96701.1	154491	132421	106490	112465	95640.5	79619.8	117708	89970.4	68234.4	88292.8	129199	183899	192346
Wbmp008021	478.28	337.27	477.273	C26H39NO7	[M+H]+	(14-Ethyl-4,6,19-trimethoxy-9,11-dioxa-14-azaheptacyclo[10.7.2.12,5.01,13.03,8.08,12.016,20]docosan-21-yl)acetate	Alkaloids	Alkaloids	-	1	719406	615941	826574	668875	832742	662610	2.18788e+06	1.41954e+06	1.42991e+06	2.8361e+06	4.25899e+06	2.24122e+06	1.10482e+06	862537	867516	1.03485e+06	747485	969436	3.78456e+06	3.15712e+06	1.46757e+06	1.59483e+06	1.79908e+06	2.86767e+06	1.09542e+06	1.3395e+06	1.35965e+06	2.10772e+06	3.66261e+06	2.53891e+06	2.29334e+06	3.22697e+06	2.68556e+06	3.27563e+06	3.19324e+06	7.21167e+06	1.8784e+06	2.2199e+06	2.36245e+06
Wbkp012886	425.21	365.19	424.21	C22H32O8	[M+H]+	(1S,3R,3a1S,8R,10S,11aS)-1,5,10-trihydroxy-3,3a1,8,11a-tetramethyl-2,11-dioxohexadecahydrodibenzo[de,g]chromen-4-yl acetate*	Terpenoids	Ditepenoids	-	3	1.2347e+06	1.17402e+06	1.21291e+06	1.23852e+06	1.29694e+06	1.13697e+06	1.25479e+06	1.28679e+06	1.34061e+06	1.30737e+06	1.44918e+06	1.40065e+06	1.2938e+06	1.29515e+06	1.51211e+06	1.40177e+06	1.50301e+06	1.34815e+06	1.2372e+06	1.48439e+06	1.28561e+06	1.4615e+06	1.41735e+06	1.57585e+06	1.60807e+06	1.97912e+06	1.88809e+06	1.63677e+06	1.69792e+06	1.5249e+06	1.67181e+06	1.57877e+06	1.51307e+06	1.64854e+06	1.64611e+06	1.68073e+06	1.05716e+06	1.45697e+06	1.46633e+06
Wbsn001711	375.06	111.01	376.064	C14H16O12	[M-H]-	(2R,4S,5R)-4,5,6,7-tetrahydroxy-3-oxo-2-(3,4,5-trihydroxybenzoyl)oxyheptanoic acid	Terpenoids	Terpene	-	3	88603.4	84558.7	115185	2.45476e+06	1.88025e+06	1.50851e+06	2.70542e+06	3.91431e+06	2.5784e+06	800196	1.77082e+06	1.37474e+06	113838	106457	139854	4.37306e+06	1.54191e+06	2.44028e+06	3.65387e+06	4.01606e+06	2.99089e+06	1.61876e+06	1.93768e+06	4.13337e+06	126679	103104	95815.2	147281	167510	107892	91943.4	162047	193082	68197.7	53841.8	61945.4	1.02758e+06	1.70898e+06	2.07442e+06
Lazn004429	581.22	329.14	582.231	C28H38O13	[M-H]-	(2S,3R,4S,6S)-2-[4-[(1R,2R)-1,3-Dihydroxy-2-[4-[(E)-3-hydroxyprop-1-enyl]-2,6-dimethoxyphenoxy]propyl]-2,6-dimethoxyphenoxy]-6-(hydroxymethyl)oxane-3,4-diol	Lignans and Coumarins	Lignans	-	3	556653	399061	497541	313633	360153	540284	913063	559995	589494	949087	895088	591195	402347	479531	458133	991223	634490	628902	984315	722565	812970	894906	934704	763550	163334	119891	129744	197336	234846	223330	249595	265414	213473	295605	267659	215113	466387	499232	467480
Wcfn003882	371.1	121.03	372.106	C16H20O10	[M-H]-	(2S,3S,4S,5R,6R)-6-(3-benzoyloxy-2-hydroxypropoxy)-3,4,5-trihydroxyoxane-2-carboxylic acid	Others	Others	-	3	281136	252002	397721	287602	461029	388135	471783	392536	447040	427950	419950	413584	765185	588564	507489	648633	628287	445451	539250	440627	318144	437490	624145	537661	117869	109849	124110	114724	74777.2	109782	92047.5	97170.2	74785.1	58867.4	95464.3	66294.1	221120	330871	368113
Wbwn005757	341.14	311.09	342.147	C20H22O5	[M-H]-	(2r,3r,4s)-6-hydroxy-4-(4-hydroxy-3-methoxyphenyl)-7-methoxy-2,3-dimethyl-3,4-dihydro-2h-naphthalen-1-one	Lignans and Coumarins	Lignans	-	2	292775	201799	161220	39489.9	17695.8	23043.4	12074.3	7686.61	8784.3	5493.46	8782.34	6164.16	199574	247859	155715	27496.3	16462.4	16459.9	24131.8	659.974	659.974	16457.4	9879.87	9879.87	106389	96483.5	79034.9	659.974	24646.2	659.974	6589.87	10973.8	3299.87	19749.9	7687.56	6589.87	59229.9	60316.3	53974.1
Wbtp003341	291.09	139.04	290.079	C15H14O6	[M+H]+	(3,5-dihydroxyphenyl)-(4-hydroxy-2,6-dimethoxyphenyl)methanone	Others	Ketone compounds	-	3	2.95034e+06	4.26864e+06	2.93063e+06	4.18733e+06	2.90702e+06	1.7388e+06	555183	1.54677e+06	1.31258e+06	90961.1	264893	507456	871519	2.43143e+06	1.84338e+06	3.1772e+06	2.01944e+06	2.2785e+06	894852	256292	680818	839684	319933	1.04918e+06	6.03902e+06	6.67182e+06	5.80818e+06	2.64547e+06	4.29164e+06	3.43479e+06	2.41844e+06	2.79117e+06	3.22291e+06	2.02175e+06	2.09774e+06	1.99009e+06	3.04191e+06	3.11778e+06	2.96123e+06
Wbkp008219	699.36	699.36	698.343	C38H46N6O7	[M+H]+	(3S,3'S)-N,N'-((1R,2R)-5-((3,4,5-trihydroxy-6-methyltetrahydro-2H-pyran-2-yl)oxy)cyclohex-3-ene-1,2-diyl)bis(2-methyl-2,3,4,9-tetrahydro-1H-pyrido[3,4-b]indole-3-carboxamide)	Alkaloids	Alkaloids	-	1	176172	156853	221235	207804	277298	288455	609387	565548	626222	1.29389e+06	1.23892e+06	629205	244244	198655	270291	452660	280868	306363	1.01162e+06	1.45513e+06	1.18186e+06	1.32803e+06	1.10868e+06	1.86175e+06	181547	182973	224270	277787	191384	261956	420876	347618	347078	319582	417628	374805	593011	583813	569610
Wbwp006397	357.13	307.1	356.126	C20H20O6	[M+H]+	(3r,4r)-3-(2h-1,3-benzodioxol-5-ylmethyl)-4-[(4-hydroxy-3-methoxyphenyl)methyl]oxolan-2-one*	Lignans and Coumarins	Lignans	-	2	239494	185831	83552.4	67518.8	54147	53277.3	41452.5	30754.7	64004.4	35338.9	24074	59507.2	198530	183002	102948	86227	54821.5	56824.8	36772.3	38109.8	46132.8	51478.8	35434.8	24740.8	249453	134479	176474	35434.8	50139.3	34099.3	21564.1	11446	16052	33425.4	22917.9	19545.1	64962.1	68182	48046
Lmmn003822	361.16	165.05	362.173	C20H26O6	[M-H]-	(4β,10E)-6α,15-Dihydroxy-8β-(angeloyloxy)-14-oxogermacra-1(10),11(13)-diene-12-oic acid-12,6-lactone	Terpenoids	Sesquiterpenoids	-	3	175184	193536	236438	18386	14795.1	23288	19609.8	11131.2	19609.8	977.269	977.269	977.269	110261	198461	213161	42893.1	22061	13481.7	30639	12259.8	33086	17158.6	18386	13483.6	28897.1	23291.6	19613.5	11036	18386	9813.58	12261.5	4886.35	9644.09	9808.58	15934.8	26495.1	33086	37988.5	37984.8
Qmyp101201	389.22	191.14	388.21	C19H32O8	[M+H]+	(6R,9S)-3-Oxo-α-ionol-β-D-glucopyranoside	Terpenoids	Sesquiterpenoids	-	3	177257	95999.1	101662	206721	160010	268426	340202	175986	307730	349297	269784	96242.2	195037	184712	219939	442775	329314	422415	277792	195542	371007	192662	216710	328004	7592.85	7592.85	37964.2	80495.3	58618.3	53477.4	60185.7	7592.85	7592.85	68110.6	88894.2	46096.2	118434	275703	106787
Lhwp110305	519.24	207.14	518.236	C24H38O12	[M+H]+	(6S,7E,9R)-vomifoliol-9-O-β-D-Xyl-(1-6)-O-β-D-Glu	Terpenoids	Monoterpenoids	-	3	86745.6	86892.7	131023	232592	209841	282047	251307	229946	77589.2	471857	328832	405380	167097	70932.2	221870	332842	211203	233931	166698	219227	146842	130252	197841	276702	119402	74549.1	90818.2	181579	208707	140951	304962	319518	188379	285977	271080	237194	230839	192725	216548
Lssp210188	377.16	163.08	376.152	C20H24O7	[M+H]+	(7'R)-7'-Hydroxylariciresinol	Others	Others	-	3	52375.5	31509.7	59747.9	44540.4	32594.8	30043.7	51068.5	30421.4	27267.1	79286.7	45618.5	36941.6	52145.8	34920.5	72770.7	53230.9	48887.3	55395.8	44540.4	42370.3	30416.7	27934.5	44547.3	42908.2	29108.6	21734.2	24985.6	16304.8	14132.1	15213.9	19564	26779.8	9785.28	8695.6	9785.28	13047	34487.7	27161.9	20956.5
Lhhp102923	327.16	137.06	326.152	C20H22O4	[M+H]+	(7'R,8'R)-7'8'-dihydro-7'-(5'-hydroxy-3'-methoxphenyl)-3-methoxy-8'-methyl-1-(E)-propenylbenzof-uran	Lignans and Coumarins	Lignans	-	2	282778	287846	328030	28292.4	45702.5	33754.1	43880	67081.3	35990.8	32432.3	52815.1	16326.5	335635	199001	210692	51143.6	41841.7	32176.1	59747.9	27205.4	28295.6	39967.5	42506.7	47652.7	64020.1	56492.6	60247.5	10561	14128.9	13062.5	21734.2	12813.8	18009.8	9795.53	15213.9	17390.6	52510.5	109697	81466
Cmsn002383	509.202	179.071	510.21	C25H34O11	[M-H]-	(7S,8S-Threo-3',4,7,9-tetrahydroxy-3-methoxy-8-O-4'-neolignan-9'-O-rhamnoside	Lignans and Coumarins	Lignans	-	3	2912.01	16498.7	2912.01	29105.5	39311.1	14560	2912.01	2912.01	2912.01	2912.01	47216.2	2912.01	2912.01	2912.01	29631.2	30953.2	27685.8	14722.2	2912.01	2912.01	2912.01	2912.01	26073.5	2912.01	28989.7	25762.7	26597.3	66480	39077.5	40417.1	53721.5	72444.7	32199.8	51733.5	87900	92335.6	32204.6	32339.5	42263.5
Wbsp103327	291.09	139.04	290.079	C15H14O6	[M+H]+	(8R)-9-hydroxy-8-(hydroxymethyl)-6-methoxy-8-methylpyrano[2,3-f]chromen-2-one	Terpenoids	Terpene	-	3	2.29608e+06	2.41432e+06	2.86169e+06	3.87038e+06	2.37916e+06	2.63125e+06	467859	1.72437e+06	1.19238e+06	96606.9	304304	391303	720281	2.19681e+06	1.83295e+06	2.48733e+06	2.33836e+06	1.39503e+06	908342	461289	891956	731616	442659	1.24385e+06	7.08222e+06	5.31629e+06	6.12584e+06	2.86752e+06	4.60428e+06	3.5673e+06	1.88088e+06	2.56726e+06	3.14212e+06	1.92849e+06	1.92504e+06	2.2318e+06	3.99698e+06	3.09796e+06	2.5148e+06
Zamn005971	227.07	185.06	228.079	C14H12O3	[M-H]-	(E)-5-[2-(2-hydroxy-phenyl)-vinyl]-benzene-1,3-diol	Others	Stilbene	-	2	3.09186e+06	224825	1.0364e+06	789242	5.01073e+06	983852	3.78267e+06	4.33925e+06	6.54492e+06	6.99753e+06	7.63251e+06	2.20727e+06	2.05485e+06	156531	324199	1.28956e+07	5.64102e+06	2.39472e+06	3.30344e+06	6.46664e+06	8.63883e+06	4.66367e+06	4.88258e+06	5.9007e+06	109679	121740	142575	816905	906951	1.03951e+06	1158507	1.40463e+06	1.90222e+06	2.13092e+06	2.38599e+06	2.51592e+06	3136427	3.3112e+06	3.5088e+06
Lmnn002886	477.14	179.03	478.147	C23H26O11	[M-H]-	1'-O-(3,4-Dihydroxyphenethyl)-O-caffeoyl-glucoside	Phenolic acids	Phenolic acids	-	3	2.15905e+06	2.27045e+06	3.62472e+06	1.60632e+06	1.87439e+06	2.29694e+06	1.69793e+06	1.59137e+06	1.80085e+06	1.427e+06	713516	1.31533e+06	4.18391e+06	3.4781e+06	6.10212e+06	4.11457e+06	2.57999e+06	3.15871e+06	3.00936e+06	1.92778e+06	2.25407e+06	2.72099e+06	2.14049e+06	2.55826e+06	1.54945e+06	2.00343e+06	1.5909e+06	3.77e+06	1.76584e+06	1.81698e+06	1.92613e+06	3.20514e+06	1.39096e+06	2.0028e+06	1.9543e+06	1.84165e+06	2.39101e+06	2.51125e+06	3.19975e+06
Wcfp003211	219.1	189.09	218.094	C13H14O3	[M+H]+	1,1'-(6-hydroxy-2,3-dihydro-1H-indene-2,5-diyl)bis(ethan-1-one)	Terpenoids	Sesquiterpenoids	-	3	444992	474325	571419	393150	404294	703350	700198	431354	336734	858182	496714	523665	262635	267156	301520	620760	452040	703529	484878	327894	420210	426575	612671	531279	99481.8	89143.1	85959.2	107221	106677	113015	105105	231290	53232.6	248066	105060	131395	288104	332600	375640
Lmsp009971	473.33	203.14	472.319	C29H44O5	[M+H]+	1,19-Dihydroxy-2-oxo-nor-A(3)-urs-12-en-28-oic acid (Rubuminatus B)	Terpenoids	Triterpene	-	2	40207.3	36188.7	40845.7	33890.7	27862.3	26136.1	24412.7	34135.1	24657.7	34178.9	47018.8	36185.9	53028.9	35802.9	41069.1	48534.7	57172.8	37760.2	38633.5	29014.3	20162.9	22079.9	54278.1	39364.3	8336.08	8625.16	6825.7	16979.1	11349.9	8049.7	8284.16	14411.9	9483.5	9484	6665.01	8351.93	25240.7	28723.1	30445.6
Wbtn006715	301.04	151	302.043	C15H10O7	[M-H]-	1,2,4,5,8-pentahydroxy-6-methylanthracene-9,10-dione*	Flavonoids	Other Flavonoids	-	2	138507	254358	193324	76849.7	41849.3	45305.2	35024.5	68504.9	22125.8	29135.6	13593.5	21848.4	97029	215971	139322	47231.3	60491.6	48542.1	36454.9	38021.8	31556.6	28025	29941.2	29002.4	87375.1	111553	84131.6	38804.1	35816.9	29938.2	25085.3	6056.72	18613.7	64666.3	63815.5	42531	37376.6	60405.8	48879.9
Wbtp004961	303.05	229.05	302.043	C15H10O7	[M+H]+	1,2,4,5-tetrahydroxy-7-(hydroxymethyl)anthracene-9,10-dione	Flavonoids	Other Flavonoids	-	2	275214	181823	464786	91137.6	190994	36551.8	112759	67644	216203	92760.1	122828	146869	281479	340300	468961	119176	140571	335406	142102	170440	166528	108823	96252.2	188206	14896.9	6659.3	26454.3	57405.5	22746.8	51484.5	55331	82602.5	24963.8	66730.1	69339	77645	35261.6	149930	171291
Zmdn003203	635.09	169.01	636.096	C27H24O18	[M-H]-	1,2,6-Tri-O-galloyl-β-D-glucose*	Phenolic acids	Phenolic acids	79886-49-0	1	2242.27	11211.3	11212.7	362525	735652	464699	547350	263147	380723	141397	64395.9	207162	2242.27	2242.27	2242.27	865007	823017	587943	176371	111987	369525	193190	198764	40600.1	2242.27	2242.27	2242.27	2242.27	2242.27	2242.27	2242.27	2242.27	2242.27	2242.27	2242.27	2242.27	271577	235180	281346
Lmsn004534	613.12	169.01	614.127	C29H26O15	[M-H]-	1,2-Di-O-galloyl-6-O-Cinnamoyl-β-D-glucose	Phenolic acids	Phenolic acids	-	2	33954	333.898	333.898	143855	83260.7	74204.8	60046.8	50920.3	72552.9	24434.4	24349.7	32464.7	6581.8	333.898	333.898	66933.2	94127.6	85673	31343.5	9745.74	54301.4	31340.7	333.898	333.898	80824.5	35573.4	54417.2	48504.5	48504.4	51936.7	23101.2	40795.7	33945.7	24647.3	1669.49	11326.1	77590.5	62016.8	42122.7
Wbtn004362	391.07	229.05	392.074	C18H16O10	[M-H]-	1,3,6,7-tetrahydroxy-2-(3,4,5-trihydroxyoxan-2-yl)xanthen-9-one	Flavonoids	Other Flavonoids	-	2	398636	185771	185810	242360	292390	326373	670084	266540	305371	652914	478636	582444	418589	231004	201965	540068	894157	1.0098e+06	409781	478504	276232	574939	689738	571839	127269	65228.5	80737.7	257258	164677	163869	219582	218620	279320	311391	308282	343996	454187	261694	303752
Lmfn001209	635.09	169.01	636.096	C27H24O18	[M-H]-	1,3,6-Tri-O-galloyl-β-D-glucose*	Phenolic acids	Phenolic acids	18483-17-5	1	8406.4	1681.28	1681.28	797823	867277	676052	811919	309340	418510	135795	60196.9	223958	1681.28	1681.28	1681.28	725041	972778	615941	158176	110585	268749	202987	233754	44799.1	1681.28	1681.28	1681.28	1681.28	1681.28	1681.28	1681.28	1681.28	1681.28	1681.28	1681.28	1681.28	232384	137198	352729
Wbtp004927	453.1	291.05	452.096	C20H20O12	[M+H]+	1,3,6-trihydroxy-7-methoxy-2-{[(2s,3r,4s,5s,6r)-3,4,5-trihydroxy-6-(hydroxymethyl)oxan-2-yl]oxy}xanthen-9-one	Flavonoids	Other Flavonoids	-	2	176265	188027	147867	116684	105622	132489	120157	104004	109072	289964	231012	141832	230468	177271	269635	170699	276184	148600	100591	120195	155340	113147	148430	173641	273787	177070	169994	124149	101941	141808	147605	127720	137806	76252.4	116538	167449	202243	149879	155086
Lmsn003364	785.08	301	786.092	C34H26O22	[M-H]-	1,3-Di-O-galloyl-4,6-(S)-HHDP-β-D-glucose; Heterophylliin A	Tannins	Tannin	87687-52-3	2	659.803	659.803	659.803	32652.2	20497.3	31289.8	16332.2	17688.7	20008.3	3299.02	8172.24	8171.24	659.803	659.803	659.803	59269.2	28954.5	27206.2	659.803	659.803	25855	16553.9	659.803	659.803	659.803	659.803	659.803	659.803	659.803	659.803	659.803	659.803	659.803	659.803	659.803	659.803	8172.24	9529.71	10892.3
Yaap004104	301.07	177.02	300.063	C16H12O6	[M+H]+	1,4,7-trihydroxy-2-methoxy-6-methylanthracene-9,10-dione	Others	Others	-	3	2063.69	2063.69	2063.69	17652	46056.3	16613.2	112730	69629.6	143215	70964.9	89891.3	62986.4	2063.69	2063.69	2063.69	32597.5	46272.8	29559.2	97143	74073.1	88736.1	110420	127993	109297	2063.69	2063.69	2063.69	2063.69	2063.69	2063.69	2063.69	10318.4	2063.69	2063.69	2063.69	2063.69	25902.9	43448.6	38111.2
Lasp003143	193.09	105.07	192.078	C11H12O3	[M+H]+	1,4-Benzodioxin-6-propanol	Lignans and Coumarins	Lignans	-	1	473702	438059	298577	756353	531768	584204	900211	769431	1.05517e+06	1.2337e+06	1.08985e+06	686710	379272	281647	176161	936036	895719	717119	1.05497e+06	640835	622212	875522	634196	957973	102908	85016.8	103526	129701	69761.3	104634	73030.8	149671	107907	62120.8	108995	110067	413502	556832	423386
Wmhn001495	483.08	169.01	484.085	C20H20O14	[M-H]-	1,4-Di-O-Galloyl-D-glucose	Phenolic acids	Phenolic acids	-	1	74504.3	129699	63914.3	1.32552e+07	9.58377e+06	1.13313e+07	9.57843e+06	8.41325e+06	1.19298e+07	4.12366e+06	2.25175e+06	3.48092e+06	7748.34	32908.4	8719.21	1.20288e+07	1.07302e+07	1.54702e+07	6.08357e+06	1.74358e+06	5.90525e+06	6.583e+06	6.21758e+06	3.32232e+06	31274.8	18437.6	20333.2	1549.67	1549.67	1549.67	1549.67	20784	1549.67	1549.67	1549.67	1549.67	6.41195e+06	6.9788e+06	8.47035e+06
Zmsp000237	296.13	134.08	295.127	C11H21NO8	[M+H]+	1,4-Dideoxy-1,4-imino-(2-O-β-D-glucosyl)-D-arabinitol	Alkaloids	Pyrrole alkaloids	-	3	112071	66497.6	81078.9	145993	149867	135062	130233	134134	151510	143656	152000	144991	60937.7	85155.3	56351.3	116777	149655	114304	88500.1	103490	103528	117087	116634	110689	132039	120633	119458	102895	116824	107479	34056.6	88330.3	90144	43629.2	32679.1	36886	120287	111181	108246
Waxn005042	631.14	469.11	632.138	C29H28O16	[M-H]-	1,4-O-dicaffeoyl-3-O-maloyl-quinic acid	Phenolic acids	Phenolic acids	-	2	1999.57	1999.57	25930.6	68662.6	44909.9	27532.3	73006.6	59501.5	73349.5	64418.6	157457	66581.8	48746	1999.57	1999.57	20546.7	50345.7	63662.5	36214.7	48688.1	29759.2	84454.4	65162.7	187805	18425.8	31010	18423.7	39672.9	9997.84	36616	59505.7	72956.6	68004.7	128898	58090.7	161494	62328.6	70830.8	74121.3
Wbkp003203	287.1	223.09	286.095	C15H14N2O4	[M+H]+	1,4-dihydroxy-3-methyl-2,3,3a,4-tetrahydro-1H-indolo[3,2,1-de][1,5]naphthyridine-5,6-dione	Alkaloids	Alkaloids	-	1	1338.54	1338.54	1338.54	82492.8	103434	108605	53650.8	98132.8	65354.9	47111.8	28858.4	27511.3	1338.54	1338.54	1338.54	121687	53654.8	91582.1	36384.4	23842.4	54961.8	32781.3	17034.3	26176.4	14417.6	13803.2	20964.1	26179.8	19636.8	7533.53	1338.54	1338.54	1338.54	6692.69	16312.6	18323.5	22296.2	44488.1	44488.1
Lssp210280	423.09	261.04	422.085	C19H18O11	[M+H]+	1,5-dihydroxy ketone-6 murine O-β-D-glucoside	Others	Others	-	2	1542.5	1542.5	1542.5	19636.8	45798.9	31411.8	1542.5	1542.5	1542.5	1542.5	1542.5	1542.5	1542.5	7712.5	1542.5	61626.1	1542.5	1542.5	30351.4	63282.3	22254.7	1542.5	1542.5	1542.5	142746	133445	96813.5	43186.8	45804.8	75893.8	40604.2	43181.3	36643.8	17016.6	32742.2	21856.9	40651.5	40563.6	9859.23
Wchn003157	483.08	271.05	484.085	C20H20O14	[M-H]-	1,6-Di-O-Galloyl-D-Glucose*	Phenolic acids	Phenolic acids	-	2	342687	235290	183009	4.13171e+07	2.82108e+07	3.60272e+07	2.6924e+07	2.28436e+07	2.45525e+07	1.21524e+07	6.27116e+06	9.64744e+06	30691.2	70682.8	8724.62	3.0536e+07	3.61753e+07	3.91464e+07	1.16911e+07	3.8541e+06	1.71147e+07	1.5874e+07	1.40008e+07	5.33302e+06	34835.6	17950.8	13567.7	9165.11	25174.1	23244.5	11626	12339.9	12765.3	1744.92	1744.92	1744.92	1.28329e+07	1.52423e+07	2.15412e+07
MWS20202	485.09	153.02	484.085	C20H20O14	[M+H]+	1,6-Di-O-galloyl-β-D-glucose*	Phenolic acids	Phenolic acids	-	1	17578.8	1316.88	1316.88	1.38268e+06	1.90367e+06	1.28277e+06	967931	1.55403e+06	1.34417e+06	422805	342572	448582	1316.88	6584.42	1316.88	2.32925e+06	2.48437e+06	2.27037e+06	1.12757e+06	303615	1.376e+06	621376	730576	515489	1316.88	1316.88	1316.88	1316.88	1316.88	1316.88	21933.7	14624.2	7526.19	1316.88	1316.88	1316.88	623581	733947	722083
Wbtn004165	455.21	395.19	456.215	C26H32O7	[M-H]-	1,6-dihydroxy-3,7-dimethoxy-8-(3-methoxy-3-methylbutyl)-2-(3-methylbut-2-en-1-yl)xanthen-9-one	Flavonoids	Other Flavonoids	-	2	402.115	402.115	402.115	2010.58	32845.3	48046	135621	147298	80327.9	210446	274883	303580	402.115	402.115	402.115	96549.2	51938.4	89970.7	233371	864510	397951	563116	368912	488338	38756.9	9980.63	38965.2	80737.9	43829.6	77552.4	87054.2	66519.2	48204.5	73896.5	72299.5	115291	188929	154151	107279
HX1188	361.16	189.09	360.157	C20H24O6	[M+H]+	1,7-Bis-(3,4-dihydroxyphenyl)-5-methoxy-3-heptanone	Others	Others	-	2	280521	171466	242657	196957	331607	301905	388238	276004	418566	451066	323817	324065	229584	248380	308420	404434	334447	286834	383797	232765	262812	228391	353933	309201	322013	270486	555533	227027	225279	216501	156708	214837	235856	241933	228289	236489	208937	319689	276251
Wbtn004861	465.1	285.04	466.111	C21H22O12	[M-H]-	1,8-dihydroxy-2,6-dimethoxy-5-{[(2s,3r,4s,5s,6r)-3,4,5-trihydroxy-6-(hydroxymethyl)oxan-2-yl]oxy}xanthen-9-one	Flavonoids	Other Flavonoids	-	2	270406	243399	329387	275234	192117	181876	245008	79770.5	246628	147967	163848	172208	473793	374326	401601	179349	126911	379670	194747	204001	252207	88874.6	346238	223715	271386	806300	448992	466125	523340	717833	615667	642790	545669	637873	621412	709764	415379	436152	487625
Zbfn002690	299.08	93.03	300.084	C13H16O8	[M-H]-	1-(4-Hydroxybenzoyl)Glucose; 25545-07-7	Phenolic acids	Phenolic acids	-	1	1.61145e+06	3.7161e+06	3.07711e+06	630671	492372	724898	952617	1.22897e+06	800502	1.4402e+06	1.77274e+06	700191	1.37405e+06	382377	1.02595e+06	1.38097e+06	559257	740165	838525	493611	359536	862224	1.07082e+06	511577	421111	374497	237417	254301	492701	393432	402241	936881	566212	271280	1.69497e+06	575245	871161	837251	904096
Zmsp000758	158.12	70.07	158.117	C8H15NO2	[M+H]+	1-(Hydroxymethyl)hexahydro-1h-pyrrolizin-2-ol	Alkaloids	Pyrrole alkaloids	-	2	219344	594014	232070	598783	513999	557319	242405	254340	585248	645646	230984	528267	496221	243523	228065	493781	484770	489650	491548	319337	431126	514206	405057	575616	471169	649868	564170	593183	598167	635140	532528	476330	554522	1.16657e+06	1.09177e+06	910989	496605	538875	544585
Wbtn002952	300.11	138.06	301.116	C13H19NO7	[M-H]-	1-(β-D-Glucopyranosyl)-3-ethyl-4-methyl-1H-pyrrole-2,5-dione	Others	Ketone compounds	-	1	661558	1.2912e+06	617244	414514	554644	637714	758803	834361	655165	1.16715e+06	814543	808341	666727	554056	584036	941883	696855	781632	740275	591861	715308	784650	728904	707116	305979	303943	265691	264662	412490	605873	271317	595882	416627	300097	413164	437351	913870	645020	652398
pmf0174	157.16	157.16	158.167	C10H22O	[M-H]-	1-Decanol*	Others	Alcohol compounds	112-30-1	3	993366	854089	1.17043e+06	1.38906e+06	1.10408e+06	1.12302e+06	875054	911474	1.04463e+06	960927	920159	881278	905003	868658	914850	1.19593e+06	1.15305e+06	881268	1.42589e+06	989086	962630	919869	1.07153e+06	943688	977843	1.12215e+06	969985	1.16925e+06	1.29115e+06	1.32488e+06	1.12475e+06	1.16806e+06	1.68718e+06	1.07656e+06	1.11113e+06	1.59096e+06	952462	890422	971596
pmp000086	269.1	177.05	268.095	C13H16O6	[M+H]+	1-Feruloyl-sn-glycerol	Phenolic acids	Phenolic acids	-	3	18346.1	31343.2	45048.6	45804.7	56145	40572.7	56156	31411.8	54208.8	23561.8	35332.3	16660.3	52142	27514.8	34025.4	24530.2	49467.4	34025.4	23561.8	21401.4	32120.7	38931.4	15711.8	27483.3	36722.4	14402.9	23326.5	17018.8	15711.8	35336.8	11785.3	29417.4	40116	61934.7	26176.4	51458	35499.6	28790.1	31407.8
pmp001014	421.113	259.1	420.106	C20H20O10	[M+H]+	1-Glycosyloxy-2-hydroxy-4-methoxyxanthone	Flavonoids	Other Flavonoids	-	3	17201.9	16102.2	14101.8	48801.5	24843.1	33068.5	44550.5	33873.5	70033.3	58185.1	69164.8	46694.7	14101.8	16116.9	19801.7	50808.5	39521.9	43378.8	54194.9	41212.3	31615.1	42542.2	35011.4	61921.3	41362.4	31450	39080.9	16276.5	31618.2	24947.3	21694.3	30984.9	24843.1	38387.1	21691	26446.2	38972.4	33873.5	40181.9
Wafn004433	455.21	263.15	396.2	C17H32O10	[M+CH3COOH-H]-	1-Hexanol arabinosylglucoside	Others	Alcohol compounds	-	1	195875	154434	144565	219384	336235	192217	326914	296900	305087	400831	330201	400907	210293	209353	183387	315362	283770	133048	275873	261204	236788	298987	322168	267769	535070	636371	496560	613567	603139	498120	787645	860674	661294	734396	916834	829210	410690	548080	342305
HX1125	245.08	107.05	244.074	C14H12O4	[M+H]+	1-Hydroxy-resveratrol	Others	Stilbene	-	1	4996.9	4996.9	4996.9	26370.4	48624.2	24984.5	103040	107763	118219	216348	279628	78013	35075.9	4996.9	4996.9	66185.9	67708.4	67534.2	118848	553358	301708	200544	203126	370869	4996.9	4996.9	4996.9	52107.3	36626.5	86433.1	85899.3	114699	148670	154025	251668	275182	73741.6	138353	75896.4
pmn001375	535.18	373.13	536.189	C26H32O12	[M-H]-	1-Hydroxypinoresinol-1-O-Glucoside	Lignans and Coumarins	Lignans	81495-71-8	3	43348	63942.4	42763.5	76356.9	46282.5	59566.7	35136.3	3627.41	3627.41	60989.4	3627.41	3627.41	52842	73306.3	29022	79432.2	39712.9	25966.9	65646.8	19861	52927.2	32077.2	41238.2	18137.1	508425	532243	495753	296190	259621	323704	253467	221403	267286	259577	253467	242780	169492	235319	141097
Wcdp003364	231.11	158.1	230.106	C13H14N2O2	[M+H]+	1-Methyl-1,2,3,4-tetrahydro-β-carboline-3-carboxylic acid	Alkaloids	Alkaloids	-	1	34170.2	37915.2	27490.7	76471.9	286764	87177.5	504045	1.22787e+06	1.4279e+06	589937	1.79161e+06	753357	47111.8	77316.2	37724.7	916194	425720	608141	2.31707e+06	3.13553e+06	1.79127e+06	1.89252e+06	1.12944e+06	3.54237e+06	129648	164233	193763	122998	100746	188233	124902	197466	370459	172725	204657	258955	565868	843626	701042
HX1141	243.1	121.06	242.094	C15H14O3	[M+H]+	1-Methyl-resveratrol	Others	Stilbene	-	2	22003.8	30447.7	12559.4	17789.6	18610.4	29044.3	93427.7	76646.2	37761.4	93089.6	91344.9	66140.7	30452.5	1890.96	1890.96	52842.8	60666.7	29291.7	61714.6	69034.4	47248.8	49431	75597.4	94134.4	1890.96	1890.96	1890.96	13775.8	9454.8	13607.3	34521.9	18864.4	21975.4	34521.9	26481.1	35566.7	39907.4	43934.4	40855.4
Wasn002933	373.11	211.06	374.121	C16H22O10	[M-H]-	1-O-(3,4,5-Trimethoxybenzoyl)-B-D-Glucopyranoside	Phenolic acids	Phenolic acids	-	2	29028.6	18787.5	16494.6	56725.6	64829.4	69250.6	77437.4	66609.7	84413.9	85076.6	82437.6	81118.1	3298.93	3298.93	3298.93	69916.2	91668.1	73205.1	48809.4	73207.1	92326.9	59357.4	75863.3	78489.1	114748	89691.9	119550	153674	150357	160907	154974	190703	215803	173415	156952	191266	66611.6	87054.9	87711.6
Lmtn000940	345.08	139.04	346.09	C14H18O10	[M-H]-	1-O-(3,4-Dihydroxy-5-methoxy-benzoyl)-glucoside	Phenolic acids	Phenolic acids	-	1	26739.4	18081.1	18273.9	51870.9	59880.6	43870.6	99754.2	95260.9	108479	182149	140856	111165	37536	29723.4	44181.2	95589.6	64357.8	123972	96411.4	135414	150266	144005	90993.5	153391	106887	122867	158475	2.18735e+06	838909	1.68792e+06	3.51064e+06	4.03628e+06	3.00483e+06	5.04417e+06	4.58597e+06	5.26439e+06	597853	539113	594148
WaYp005219	309.1	147.04	308.09	C15H16O7	[M+H]+	1-O-(p-coumaroyl) 3-Hydroxy-3-methylglutaric acid	Phenolic acids	Phenolic acids	-	1	1.09741e+06	938667	1.29448e+06	716712	1.27007e+06	540340	1.8839e+06	983120	2.24209e+06	2.40029e+06	2.55131e+06	1.87635e+06	1.03647e+06	1.0382e+06	2.03423e+06	838167	601023	428178	2.63875e+06	1.22489e+06	1.91536e+06	2.63061e+06	2.66893e+06	3.18143e+06	15233.5	15233.5	15233.5	15233.5	83468.4	78003.9	253418	15233.5	15233.5	260077	97800.3	76167.6	516307	451925	590176
Lmsn002288	503.14	341.09	504.148	C21H28O14	[M-H]-	1-O-Caffeoyl-(6-O-glucosyl)-β-D-glucose	Phenolic acids	Phenolic acids	-	2	175342	185862	185859	263008	340723	321426	228818	254897	280853	245408	241940	254072	177094	220049	197869	431156	454481	350779	208166	140308	259401	156409	167635	299824	37710.8	38412.4	43744.7	169828	143362	191869	265401	364362	310196	255163	373553	359270	203055	203070	251461
Lmsn003778	493.1	169.01	494.106	C22H22O13	[M-H]-	1-O-Caffeoyl-4-O-galloyl-β-D-glucose	Phenolic acids	Phenolic acids	-	3	7762.15	7762.15	7762.15	7762.15	7762.15	7762.15	90420	85476.7	47177.8	53207.7	198768	74192.1	7762.15	7762.15	7762.15	7762.15	7762.15	38810.8	113130	243555	111983	95202.7	97987.9	141376	1.43504e+06	1.53349e+06	1.25438e+06	789519	1.18267e+06	659112	390423	555613	361437	281341	218413	232356	222629	319489	285540
pmn001420	341.09	179.04	342.095	C15H18O9	[M-H]-	1-O-Caffeoyl-β-D-glucose*	Phenolic acids	Phenolic acids	14364-08-0	1	1.01966e+06	1.61995e+06	1.13837e+06	1.43261e+06	2.58821e+06	1.8569e+06	1.47007e+06	1.55052e+06	2.13359e+06	1.74668e+06	1.98854e+06	1.77035e+06	1.51856e+06	2.17621e+06	1.90889e+06	1.86846e+06	2.2742e+06	1.69657e+06	1.73235e+06	1.81105e+06	1.83718e+06	1.12718e+06	1.58957e+06	2.37435e+06	239287	203939	230322	424276	712216	585210	922284	1.14362e+06	899938	1.37378e+06	1.35781e+06	1.38512e+06	991807	895933	1.49148e+06
Wdtp003420	357.12	177.05	356.111	C16H20O9	[M+H]+	1-O-Feruloyl-beta-D-glucose	Phenolic acids	Phenolic acids	-	1	45555.2	31411.8	24285.5	37954.7	13427.4	53650.8	52346.5	186822	422797	168787	430400	318068	2685.49	36797.5	2685.49	73574.2	69354.8	45461.4	127009	249774	104680	130069	137387	200161	46072	60186.1	59952.2	45126.5	2685.49	2685.49	2685.49	2685.49	2685.49	38276.6	41442.2	24281.8	74738.8	79808.6	49040.2
Lmsn003318	355.1	175.04	356.111	C16H20O9	[M-H]-	1-O-Feruloyl-β-D-glucose*	Phenolic acids	Phenolic acids	7196-71-6	1	134636	127851	121035	110172	676017	314134	1.56682e+06	1.11078e+06	1.92713e+06	3.21403e+06	6.7765e+06	3.31962e+06	88218.4	315531	125130	596689	553466	620100	1.31801e+06	2.44801e+06	2.47904e+06	1.37675e+06	1.85481e+06	2.23808e+06	528989	391334	395504	291177	303779	268749	260382	345868	307334	230735	316979	242526	678047	746561	1.58966e+06
Wchn005577	461.11	315.07	462.116	C22H22O11	[M-H]-	1-O-Galloyl-2-O-Cinnamoyl-β-D-glucose	Phenolic acids	Phenolic acids	56994-83-3	2	56077.4	76079	45338.5	35537.2	23417.9	24308.7	58832.7	58260.3	43996.2	78008.9	81836.9	75548.4	59809.9	58987.5	78063.7	48602.1	43388.3	45935.6	61395.5	213550	83029.4	117650	77275	137023	11521	13314.6	16637.2	15355.5	11519.5	4995.21	12312.8	16861.6	7684.51	10238.3	14076.1	17910.3	44394.8	48598.3	45561.8
Lmsn004323	507.11	169.01	508.122	C23H24O13	[M-H]-	1-O-Galloyl-2-O-Feruloyl-β-D-glucose*	Phenolic acids	Phenolic acids	-	3	95410.9	5650.86	5650.86	51696.3	102095	48591.8	56510	81430	72513.2	28254.3	51530.3	51520	5650.86	5650.86	5650.86	203047	258762	259615	61331.9	44875	147830	124183	122221	57486.4	185992	53073.2	208827	96894.4	160944	170779	34496.8	106507	79947.8	86384.6	52560.4	73836.5	173272	241934	112055
Lmsn004162	477.1	169.01	478.111	C22H22O12	[M-H]-	1-O-Galloyl-2-O-p-Coumaroyl-β-D-glucose	Phenolic acids	Phenolic acids	94356-18-0	2	3.53986e+06	2.7917e+06	3.05695e+06	1.55907e+07	1.31392e+07	1.40749e+07	1.11892e+07	1.44398e+07	1.34762e+07	5.29359e+06	3.3635e+06	5.52508e+06	681517	1.97226e+06	1.48438e+06	1.4406e+07	1.48663e+07	1.56015e+07	5.15706e+06	3.55076e+06	7.78433e+06	8.9993e+06	7.04848e+06	3.39019e+06	1.97944e+07	1.36917e+07	2.03372e+07	1.44361e+07	2.11875e+07	1.50516e+07	8.94053e+06	8.11357e+06	1.16652e+07	4.09047e+06	3.97841e+06	5.69756e+06	1.06489e+07	1.22807e+07	1.11073e+07
Lmsn004092	507.11	169.01	508.122	C23H24O13	[M-H]-	1-O-Galloyl-3-O-Feruloyl-β-D-glucose*	Phenolic acids	Phenolic acids	-	3	56187.6	19950	16621.6	75528.4	90570.7	28769.5	195742	202307	82795.6	31149.5	51678.4	92529.1	8314.98	1663	1663	209568	47686.2	218746	40579.7	57845.6	156959	168071	94179.1	115865	100611	186679	248357	121732	195434	179033	77657.6	90314	42708.4	39898	40708.2	69528.5	153640	186267	201709
pmn001622	633.07	275	634.081	C27H22O18	[M-H]-	1-O-Galloyl-4,6-hexahydroxydiphenoyl-D-glucose	Tannins	Tannin	126721-55-9	2	2906.08	2906.08	2906.08	508295	419013	423581	510783	306377	302171	142682	50017.4	188909	2906.08	14530.4	2906.08	428039	546942	742375	272887	46107.4	195076	206008	165816	84595.6	2906.08	2906.08	2906.08	2906.08	2906.08	2906.08	2906.08	2906.08	2906.08	2906.08	2906.08	2906.08	143799	130423	185926
Zbsn002779	633.08	301	634.081	C27H22O18	[M-H]-	1-O-Galloyl-6-O-Luteoyl-Alpha-D-Glucose*	Tannins	Tannin	-	1	7768.37	11028.8	11092.2	1.1927e+06	1.64295e+06	1.62993e+06	1.09582e+06	1.0793e+06	1.43903e+06	570618	284744	384835	1553.67	1553.67	1553.67	1.37998e+06	1.68253e+06	2.12465e+06	533139	178874	795492	704713	227467	154046	1553.67	9382.75	1553.67	1553.67	1553.67	1553.67	1553.67	1553.67	1553.67	1553.67	1553.67	1553.67	637874	602096	556247
Lmsn001014	331.07	169.01	332.074	C13H16O10	[M-H]-	1-O-Galloyl-β-D-glucose*	Phenolic acids	Phenolic acids	58511-73-2	1	194527	425251	56901.3	3.89134e+06	2.25789e+06	1.63231e+06	2.76961e+06	3.82341e+06	2.50943e+06	69432	1.37738e+06	3.03488e+06	406124	278193	448939	2.46449e+06	1.8721e+06	4.12408e+06	2.48375e+06	6.35857e+06	3.77519e+06	3.2737e+06	3.35576e+06	4.68511e+06	617368	526674	666797	1.32225e+06	1.31305e+06	1.2918e+06	2.61971e+06	2.02807e+06	3.546e+06	4.63214e+06	5.61303e+06	5.24283e+06	1.86254e+06	2.50354e+06	2.36771e+06
pmb2871	315.072	153.019	316.079	C13H16O9	[M-H]-	1-O-Gentisoyl-β-D-glucoside*	Phenolic acids	Phenolic acids	23445-11-6	1	3.36893e+06	6.76087e+06	4.53939e+06	3.09534e+06	3.30372e+06	3.31914e+06	4.90286e+06	4.07151e+06	3.38026e+06	4.10455e+06	5.1375e+06	4.16142e+06	5.02151e+06	2.56e+06	3.32717e+06	4.94135e+06	4.10469e+06	3.80874e+06	3.73461e+06	4.01437e+06	3.74735e+06	3.35595e+06	4.44915e+06	3.48667e+06	3.17342e+06	3.40502e+06	2.44794e+06	2.24285e+06	4.27085e+06	2.49467e+06	1.91668e+06	4.45121e+06	3.96091e+06	2.56538e+06	6.64996e+06	2.59985e+06	3.63975e+06	4.12237e+06	4.35493e+06
Lmsn002247	299.08	137.02	300.084	C13H16O8	[M-H]-	1-O-Salicyloyl-β-D-glucose*	Phenolic acids	Phenolic acids	60517-74-0	1	84710.1	95840.9	77010.8	137761	244316	83065.5	331453	229592	297806	599432	565735	221266	116651	93831.2	89000.8	417586	403760	247082	416782	397243	515591	191981	184120	338353	272092	342232	353370	307152	344846	365326	316564	239741	601455	681011	434036	1.00142e+06	215612	182579	206085
Lmtn002565	329.11	167.03	330.095	C14H18O9	[M-H]-	1-O-Vanilloyl-D-Glucose	Phenolic acids	Phenolic acids	-	1	3.1924e+06	3.78731e+06	2.26522e+06	2.68892e+06	3.9994e+06	3.17756e+06	1.51915e+06	2.27809e+06	2.63584e+06	1.41822e+06	1.70058e+06	1.52043e+06	3.89521e+06	5.20012e+06	4.24298e+06	4.49282e+06	3.62058e+06	4.76699e+06	1.89862e+06	2.23848e+06	3.01658e+06	2.10487e+06	1.30706e+06	2.21931e+06	632453	521296	325813	413972	343701	365784	401196	474271	459840	417986	562329	726239	1.5285e+06	1.90295e+06	2.88321e+06
Lmsn003111	325.09	145.03	326.1	C15H18O8	[M-H]-	1-O-p-Coumaroyl-β-D-glucose*	Phenolic acids	Phenolic acids	7139-64-2	2	115717	104745	87397.5	199382	274350	257225	638496	521081	955010	3.79106e+06	2.94e+06	3.40835e+06	104727	150171	94777.3	273832	462786	290273	729348	1.35128e+06	947800	841653	792494	869484	334402	537609	486120	585962	524677	460122	636640	776077	626404	450159	499443	860424	553258	527456	789419
pmb3068	337.09	163.04	338.1	C16H18O8	[M-H]-	1-O-p-Coumaroylquinic acid*	Phenolic acids	Phenolic acids	-	1	99497.8	110157	118608	75428.9	68084.4	82779.4	90194.3	78473.4	70216.3	103140	100060	63214	216732	129530	167158	40381.7	101950	92922.8	8076.33	8076.33	8076.33	73720.5	71284	69137.2	837476	1.17899e+06	674543	339599	499619	321990	248003	300220	226899	162756	275603	157452	198609	197318	233071
Lmbn000612	128.04	82.03	129.043	C5H7NO3	[M-H]-	1-Pyrroline-4-hydroxy-2-carboxylic acid	Alkaloids	Pyrrole alkaloids	9054-77-7	3	10543.2	8489.47	13572.4	299.39	299.39	299.39	12699.1	4787.82	1702.94	4940.44	1496.95	4680.91	14297.2	11964.9	11525.1	5877.52	3166.86	4343.12	14358.9	11619.3	7260.33	20131.1	12962.6	20053.8	7101.22	8644.18	8317.21	14267	7688.48	12699.1	2958.04	4764.15	6205.84	299.39	299.39	299.39	9717.6	6638.12	8026.36
Zbqp002140	191.08	80.05	191.082	C10H11N2O2+	[M]+	1-carboxy-5-(pyridin-3-yl)-3,4-dihydro-2H-pyrrol-1-ium	Alkaloids	Pyridine alkaloids	-	2	61639.5	67958.3	44710.7	29684.9	33944.1	14913.7	12692.7	14605.6	23428.6	12333.2	10505.8	9954.9	59261.3	54245.4	56728	19363.1	64714.4	31007.5	31120.5	16689.1	14826.2	11022.3	16797.6	27584.1	1990.98	1990.98	1990.98	1990.98	1990.98	1990.98	1990.98	1990.98	1990.98	1990.98	1990.98	1990.98	35090.5	31005	43212.3
Wbtp003818	391.1	229.05	390.095	C19H18O9	[M+H]+	1-hydroxy-7-{[(2s,3r,4s,5r,6r)-3,4,5-trihydroxy-6-(hydroxymethyl)oxan-2-yl]oxy}xanthen-9-one	Flavonoids	Other Flavonoids	-	2	1.76288e+06	1.97075e+06	1.57401e+06	4.0124e+06	3.19639e+06	4.89494e+06	6.89119e+06	3.47816e+06	1.32884e+06	6.84126e+06	7.28912e+06	8.08613e+06	2.11838e+06	1.30858e+06	1.83514e+06	4.73603e+06	2.7645e+06	4.11888e+06	5.40731e+06	4.5442e+06	5.70377e+06	4.89721e+06	7.31562e+06	6.65416e+06	217292	212880	371103	1.28249e+06	797247	1.74877e+06	3.81675e+06	3.96583e+06	4.05482e+06	4.76848e+06	3.29174e+06	5.49672e+06	2.95385e+06	3.63407e+06	3.45082e+06
Zmgp004297	281.15	107.05	280.146	C19H20O2	[M+H]+	1-phenyl-7-(4-hydroxyphenyl)-4-ene-3-heptanone	Others	Ketone compounds	-	2	207880	286678	98763.1	109149	126701	148250	137603	114586	245598	312037	294118	345043	217603	251280	294758	269357	137871	267100	350084	325492	322938	284484	314165	155898	114016	335107	347219	301028	298467	477068	310513	173433	332822	323971	424561	502216	206710	157152	200774
pmb1912	474.17	327.12	473.166	C20H23N7O7	[M+H]+	10-Formyltetrahydrofolic Acid	Alkaloids	Alkaloids	2800-34-2	1	654313	460646	549897	575512	458751	658139	278746	531772	418710	286253	270641	427116	732124	685620	813733	466285	491188	433181	282159	262905	251559	162847	290799	278721	431671	391397	519765	250851	348357	295321	302802	331571	299841	357848	283994	227669	407066	412770	406461
Wbmp010544	699.35	699.35	698.341	C37H50N2O11	[M+H]+	10-Hydroxymethyllycaconitine	Alkaloids	Alkaloids	-	1	256216	182010	265182	247399	308223	343620	538746	553856	805555	1.26664e+06	1.17666e+06	710544	280800	194579	265913	488462	332828	395719	939649	1.56985e+06	1.03208e+06	1.76366e+06	1.12331e+06	2.01409e+06	198249	206472	151967	283781	246161	288990	407357	407350	461791	381531	446030	433084	569604	592216	728795
Cmbn004962	519.15	163.04	520.158	C25H28O12	[M-H]-	10-O-[(E)-p-Coumaroyl]-geniposidic acid	Terpenoids	Monoterpenoids	-	3	550317	477414	611941	187733	289287	233735	190996	215120	306973	139840	181258	163827	583873	335684	510084	178366	148728	133147	271864	128404	171751	152676	157493	296171	22645.3	22645.3	22645.3	22645.3	22645.3	22645.3	22645.3	22645.3	22645.3	22645.3	22645.3	22645.3	181305	262036	142567
Sacn002893	403.12	223.06	404.132	C17H24O11	[M-H]-	10-acetylmonomelittoside*	Terpenoids	Monoterpenoids	-	3	1474.37	1474.37	1474.37	1474.37	1474.37	1474.37	1474.37	1474.37	1474.37	21838.9	18400.3	17132.8	1474.37	1474.37	1474.37	13658.9	9107.73	7371.87	1474.37	1474.37	1474.37	1474.37	1474.37	1474.37	111892	137345	115970	255587	242847	281960	222860	306517	334738	220111	236742	232869	36392.7	50946.6	54588.6
Zbzp003763	177.05	134.04	176.047	C10H8O3	[M+H]+	11-methoxy viburtinal	Terpenoids	Monoterpenoids	-	3	237782	287844	410826	147855	240713	283923	300930	310091	310427	304851	260336	239650	414755	263255	363679	179255	321983	208010	249901	168765	185794	116673	253830	221095	79441.4	94566.5	73266.5	87695.9	61796.4	65433.8	62622.5	100527	55738.9	48476.1	51597.1	60648.3	262746	202779	184467
Zmjp013616	459.38	423.36	458.376	C30H50O3	[M+H]+	12,13-Dihydroursolic acid	Terpenoids	Triterpene	-	2	8899.15	9745.6	9490.94	19485.1	25420.8	21792.3	16387	19938.9	26824.5	27797.4	23926.5	26265.2	8683.82	8967.77	12625.6	22852.3	23379.2	13435.2	17242.5	14761.2	13164.7	13013.1	13120.1	18620.5	21363.6	22437.3	14564.5	1736.76	1736.76	1736.76	1736.76	1736.76	1736.76	1736.76	1736.76	1736.76	12567.5	22412	20797.7
zjkp121415	439.36	109.1	438.35	C30H46O2	[M+H]+	13,28-Epoxy-11-ursen-3-one (Momordicinin)	Terpenoids	Triterpene	128529-78-2	2	149751	135293	140094	430961	154145	165089	399570	193673	485999	521658	517789	557598	125404	95523.1	153934	453259	505789	217591	355557	116480	269530	339932	408455	366624	178047	159117	127958	112975	119555	114036	105066	113307	121902	101356	85727.6	286667	190936	622829	613066
Ymjm000095	439.36	203.18	438.35	C30H46O2	[M+H]+	13,28-Epoxyolean-11-en-3-one*	Terpenoids	Triterpene	-	1	4.08574e+06	3.81733e+06	4.12815e+06	2.09684e+06	1.76002e+06	1.87163e+06	1.74016e+06	1.53724e+06	1.98372e+06	1.75028e+06	1.77434e+06	1.88288e+06	4.7583e+06	4.15102e+06	4.23578e+06	1.81964e+06	1.77714e+06	1.2789e+06	1.3826e+06	1.3643e+06	1.20646e+06	1.06281e+06	1.53995e+06	1.44239e+06	2.19406e+06	2.04935e+06	1.86383e+06	1.36542e+06	1.36593e+06	1.41128e+06	1.22806e+06	1.23853e+06	1.24498e+06	955312	1.00318e+06	1.13149e+06	2.14252e+06	2.60433e+06	2.80048e+06
Lajp010867	473.36	427.36	472.355	C30H48O4	[M+H]+	13-Hydroxy oleanolic acid-3-oxo-28-acid*	Terpenoids	Triterpene	-	1	579160	500102	687556	512470	465841	430288	367047	325228	404488	423740	451681	347403	800210	543002	648461	410929	439359	477445	402236	293468	307996	254530	322866	311972	1.82617e+06	1.83353e+06	1.71208e+06	2.03266e+06	1.55931e+06	1.62213e+06	1.26523e+06	1.65728e+06	1.13555e+06	1.27044e+06	1.41729e+06	1.28478e+06	752814	970797	878088
pmn001427	471.35	471.34	472.355	C30H48O4	[M-H]-	16,23:16,30-Diepoxydammar-24-ene-3,20-diol (Jujubogenin)*	Terpenoids	Triterpene	54815-36-0	1	1.7782e+07	1.84519e+07	2.51947e+07	1.29696e+07	1.82617e+07	1.13955e+07	7.8075e+06	1.82424e+07	1.30067e+07	5.14655e+06	5.3059e+06	1.48613e+07	2.43899e+07	2.31369e+07	2.87184e+07	1.31588e+07	1.4345e+07	1.74382e+07	1.46125e+07	1.07383e+07	1.36948e+07	8.4805e+06	6.96349e+06	1.73685e+07	10770.7	10770.7	10770.7	53853.7	10770.7	57629.4	103273	74131.6	89526.2	86526.7	60974	122483	1.30607e+07	1.05949e+07	9.98535e+06
Wbsp011256	457.37	457.37	456.36	C30H48O3	[M+H]+	16-oxo-21β-hydroxyserrat-14-en-3α-yl acetate	Terpenoids	Triterpene	-	2	276682	289742	334196	343130	368511	370969	304953	311880	331448	374248	322554	291941	257846	274643	342348	397395	476720	344203	303335	314606	313290	277529	277247	260799	330649	397169	341325	392965	242921	334343	474552	592202	285954	292212	503295	258076	326519	364466	330332
Lhdp102527	473.36	205.16	472.355	C30H48O4	[M+H]+	19-Hydroxyursolic acid	Terpenoids	Triterpene	-	1	200659	146021	294064	171342	192175	149972	98767.2	96090.1	144780	86308.7	115170	87837.6	215502	268986	334770	207616	201290	214461	161026	141727	148728	98044.7	120844	165879	17261.7	17261.7	17261.7	17261.7	17261.7	17261.7	17261.7	17261.7	17261.7	17261.7	17261.7	17261.7	113216	181178	146954
Lmqn006260	301.04	151	302.043	C15H10O7	[M-H]-	2',3',4',5,7-pentahydroxyflavone*	Flavonoids	Flavones	-	2	275854	507415	357643	147221	79743.7	105970	44788	50968.6	49350.2	45314.7	27488.6	44492.6	157718	416562	293621	67898.1	129425	56632.1	59649.9	61476.3	58885.6	45302.9	54211.2	76778.4	168266	254611	146410	73554.5	62286.7	93879.1	51742.1	66288.8	44497.2	93768.1	87377.6	53392.7	119290	94554	106862
MWSmce490	167.04	123.05	168.042	C8H8O4	[M-H]-	2',4',6'-Trihydroxyacetophenone	Others	Ketone compounds	480-66-0	3	35321.2	29437	16193.1	50037.1	47006.7	48561.7	55919	91237.4	57388.7	47087.6	45622.3	48429.7	51501.1	55919	60325.4	111427	35325.2	85349.1	69159.5	72098.9	83651.2	63271.9	27968.3	73573	2061.75	10308.8	2061.75	18779.2	17662.8	29043.9	25024.5	30907.7	30907.7	38265	54451.1	39734.7	47092	51505.5	62583.5
MWSmce698	149.1	65.04	148.089	C10H12O	[M+H]+	2',4'-Dimethylacetophenone	Others	Ketone compounds	89-74-7	3	192348	189421	229393	173903	302842	259663	206582	303628	229949	207419	283580	250197	249304	224600	242750	240004	227429	316705	220594	161324	172153	261431	265703	159340	282693	394470	220592	192162	238810	137719	214699	241957	300386	3.4092e+06	3.32199e+06	345895	223588	247912	185157
Zmyn003394	181.05	166.03	182.058	C9H10O4	[M-H]-	2',6'-Dihydroxy-4'-methoxyacetophenone	Others	Ketone compounds	7507-89-3	3	35420.5	28675.6	36920.7	44846.5	66083.2	42650.2	63687.1	169985	78541.4	67649.7	51752.3	76616.5	115991	73893	84150.9	176555	92098.8	143321	97810.6	117369	182620	123374	60269.7	217168	1422.84	1422.84	1422.84	1422.84	1422.84	1422.84	10574.7	7114.22	12623.4	1422.84	1422.84	1422.84	67660.8	83125.8	63075.8
Lmxn006423	150	122.01	151.009	C7H5NOS	[M-H]-	2(3H)-Benzothiazolone	Alkaloids	Alkaloids	934-34-9	1	27298	23535.4	27295.2	16951.3	16706.3	35763.2	27298	28244.6	13508	35770.2	26059.6	32948.3	18827.2	33883.3	47053.9	16545	21652.4	13181.9	27547.7	12246.2	11580.7	18829.4	15064.6	9422.06	15064.6	18369.7	22595.3	24797	16944.5	21657.8	24472.5	13779.3	13181.9	25714.1	15066.4	13508	16533	23535.4	16426
Lmsn011830	485.33	485.33	486.334	C30H46O5	[M-H]-	2,19-Dihydroxy-3-oxours-12-en-28-oic acid	Terpenoids	Triterpene	176983-21-4	2	186101	67659.7	119962	125254	146488	143960	144961	230215	69962.8	337713	241330	183851	334771	70459.8	111920	542946	498285	307286	218615	133288	120818	297680	538080	251680	13531.9	13531.9	13531.9	13531.9	13531.9	13531.9	13531.9	13531.9	13531.9	13531.9	13531.9	13531.9	168301	171541	151907
Zahp011689	205.09	149.02	204.079	C12H12O3	[M+H]+	2,2-dimethylchromene-6-carboxylic acid*	Others	Others	34818-56-9	1	1.54293e+07	1.74395e+07	1.58422e+07	1.63144e+07	1.75095e+07	1.6376e+07	1.3679e+07	1.53097e+07	1.71847e+07	1.51997e+07	1.62952e+07	1.65932e+07	1.19085e+07	1.37132e+07	1.65911e+07	1.6316e+07	1.57318e+07	1.38742e+07	1.59621e+07	1.45684e+07	1.1753e+07	1.50517e+07	1.42685e+07	1.47837e+07	1.35834e+07	1.46362e+07	1.45287e+07	1.31906e+07	1.34141e+07	1.26142e+07	1.35289e+07	1.47787e+07	1.31668e+07	1.35861e+07	1.40282e+07	1.23142e+07	1.68348e+07	1.56065e+07	1.34699e+07
mws1377	157.08	103.05	156.069	C10H8N2	[M+H]+	2,3'-Bipyridine	Alkaloids	Pyridine alkaloids	581-50-0	1	281923	403742	318341	198396	209105	165512	75337	54499.5	146565	51308.8	76916.8	46498.1	102209	421293	420469	125016	547625	144257	220606	102577	71440.8	50365.3	123806	112700	173549	147477	189170	100989	139692	279366	131430	87156.3	51311	163523	56121.6	33608.4	232820	219559	187561
Lskp211436	651.41	453.34	650.403	C36H58O10	[M+H]+	2,3,19-Trihydroxyolean-12-en-28-oic acid-28-O-glucoside	Terpenoids	Triterpene Saponin	-	2	5182.28	5182.28	5182.28	25911.4	31765.2	51011.3	37610	61007.3	50382.1	71040.9	35938.1	58498.1	5182.28	5182.28	5182.28	62710	66877.5	73587	65252.9	74375.3	26063.7	44153.9	50650.2	72703.4	5182.28	5182.28	5182.28	5182.28	5182.28	5182.28	5182.28	5182.28	5182.28	5182.28	5182.28	5182.28	41077.4	30931.4	40074
Lmsn006130	679.37	517.32	680.377	C36H56O12	[M-H]-	2,3,19-Trihydroxyurs-12-en-23,28-dioic acid-28-O-glucoside	Terpenoids	Triterpene Saponin	-	2	92115.9	59233.2	54841	93228.7	72846.4	96533.4	151353	182885	116255	96500.8	187863	104178	32901.6	60325.4	58125.5	97866.5	103049	93856.3	231592	199940	175479	172493	234619	198505	6580.32	6580.32	6580.32	6580.32	6580.32	6580.32	6580.32	6580.32	6580.32	6580.32	6580.32	6580.32	68004.3	53740.6	73798.1
MWSmce394	487.34	469.33	488.35	C30H48O5	[M-H]-	2,3,19-Trihydroxyurs-12-en-28-oic acid (Tormentic acid)*	Terpenoids	Triterpene	13850-16-3	1	37485.3	26671.7	31719.3	23878.9	22431.3	17766.5	29348.8	39363.7	21910.9	37398.5	26546.9	29770.6	46422.1	34220.4	39006.3	29240.8	28955.7	33352.8	31303.6	22496.8	28422.2	30713	34791	45873	90056.5	83764.1	88887.9	199187	146494	144231	104585	153330	100436	104620	136681	112680	52095.4	50724.3	56144.1
pmn001426	487.34	469.33	488.35	C30H48O5	[M-H]-	2,3,19-trihydroxyurs-12-en-28-oic acid (Euscaphic acid)*	Terpenoids	Triterpene	53155-25-2	1	40421.5	33021	37360.7	25081.8	28037.6	25247.6	28881.6	38582.4	19441.3	41947.3	29420	32331.5	52750.3	35724.9	43937.7	33883.4	35139.3	42849	35487.1	27870	38414.2	34410.3	41631.3	50597	101613	91050.1	108034	231333	153328	160587	119158	173761	129995	123387	155317	139167	56220.2	56168.5	60127.1
Smpn009230	487.34	487.34	488.35	C30H48O5	[M-H]-	2,3,23-Trihydroxyolean-12-en-28-oic acid*	Terpenoids	Triterpene	-	1	132819	162412	193854	372429	281810	297240	202360	378336	207436	348659	314026	446226	127483	150263	164652	329596	520054	398278	274461	311026	190736	208155	671402	418750	60777.7	55150.7	48144	9628.79	9628.79	9628.79	110766	64036.2	73080.4	74551.8	67781.1	109729	226501	240059	196112
Hmsn003721	531.33	531.33	532.34	C31H48O7	[M-H]-	2,3,23-Trihydroxyolean-12-ene-28,29-dioic acid 29-methyl ester (Phytolaccagenin)	Terpenoids	Triterpene	1802-12-6	2	145776	138244	145419	220956	178396	195078	176637	225695	158136	302539	227286	217388	167780	130264	178742	232072	297995	273393	160198	154700	103976	150147	290624	182756	48905.4	22518.3	21696.5	37913.8	27499.8	36967.7	29008.9	31281.8	17514.8	3502.97	3502.97	3502.97	131462	171761	146928
Wbmn009702	487.34	487.34	488.35	C30H48O5	[M-H]-	2,3,23-Trihydroxyurs-12-en-28-oic acid*	Terpenoids	Triterpene	-	1	238386	139822	146753	526823	383494	437977	464760	702967	330810	761045	528330	599903	246975	102625	190107	677772	793972	916190	400251	316117	247159	426540	1.02561e+06	565735	69536.1	69539.9	111283	140707	78509.9	82036	65869.2	77646.4	67820.8	83212.9	68864.8	90083.8	409308	397609	299279
pmn001395	557.13	405.1	558.137	C27H26O13	[M-H]-	2,3,5,4'-Tetrahydroxystilbene-2-O-(2'-gallic acyl)-D-glucoside	Others	Stilbene	-	3	47529.3	72873.8	37442.2	479015	1.1222e+06	403698	171959	206242	335784	93203.5	41195.5	88710.5	3339.13	18521.3	11099.5	475211	389528	629068	122162	33278.3	234330	118710	105976	42782.3	13755.2	17914.5	19020.3	667.826	12235.9	667.826	667.826	667.826	667.826	667.826	17959.3	667.826	102452	166317	115808
pmn001396	557.13	405.1	558.137	C27H26O13	[M-H]-	2,3,5,4'-Tetrahydroxystilbene-2-O-(3'-gallic acyl)-D-glucoside	Others	Stilbene	-	3	40382.9	48873.9	47344	554842	1.0432e+06	346247	151611	210467	325234	77882.2	45947	55237.2	636.768	636.768	636.768	418659	372305	636708	128038	33953.7	255878	102315	87038.7	39754.8	19452.9	12350.2	15851	636.768	636.768	11099.5	10806.4	3183.84	10326.7	636.768	636.768	636.768	108420	146590	111958
pmn001397	557.13	405.1	558.137	C27H26O13	[M-H]-	2,3,5,4'-Tetrahydroxystilbene-2-O-(6'-gallic acyl)-D-glucoside	Others	Stilbene	-	3	25354	63942.4	37033.3	587613	1.03997e+06	419773	155385	240759	369049	95039.5	50693.8	60196.8	1834.95	1834.95	19020.3	418084	407061	564107	142005	52286.3	242341	67195.9	74827	45951.8	1834.95	15852.7	1834.95	1834.95	1834.95	1834.95	1834.95	1834.95	9174.74	17630	1834.95	1834.95	143535	145729	113758
MWSmce489	407.13	245.08	406.126	C20H22O9	[M+H]+	2,3,5,4'-Tetrahydroxystilbene-2-O-glucoside*	Others	Stilbene	82373-94-2	3	37327.8	3106.89	3106.89	27678.1	15534.4	30012	60049	48711.8	58704	96019.1	73177.1	169202	3106.89	3106.89	24356.8	65308.1	39066.6	26610.3	48134.8	93318.5	44421.7	57505.8	45843.7	84617	201596	190237	96009.3	110573	148085	182237	232672	177520	296156	327852	216453	237388	125275	120328	86318
pmn001400	375.11	243.1	376.116	C19H20O8	[M-H]-	2,3,5,4'-Tetrahydroxystilbene-2-O-xyloside	Others	Stilbene	-	3	69011.7	88906.9	112123	66002.8	88157	91395.8	124866	83749.2	100636	79543.1	57784.5	64394.7	122968	109674	131277	80382.7	109674	136261	78114.9	57519.6	77235.5	74361.4	38802.5	53179.6	34910	34901.5	48704.3	23279.9	24937.5	44875.5	34520.6	40595.9	22640.2	48702	22644.8	10320.2	41550.8	46535.3	86792.5
Hmjn003948	487.35	487.35	488.35	C30H48O5	[M-H]-	2,3,6-Trihydroxyurs-12-en-28-oic acid (Madasiatic acid)*	Terpenoids	Triterpene	26532-66-1	1	191239	146493	166957	378279	240663	264200	225832	364230	203323	362873	285554	426781	165122	131494	185626	321597	491440	381413	221450	283247	200855	112954	637005	388106	130982	50993.9	27647.8	160871	58028	55186.6	155695	159201	78940.2	49119.4	64423.6	96135.4	204231	221730	230513
Wmmp000176	483.075	277.034	482.07	C20H18O14	[M+H]+	2,3-(s)-hexahydroxydibenzoyl glucose	Tannins	Tannin	-	3	2218.51	2218.51	2218.51	171903	254948	248600	121586	135722	238672	84824.1	25462.2	56050.2	2218.51	2218.51	2218.51	213597	197922	294141	83493.8	11092.6	121936	103412	70654.4	20157.1	2218.51	2218.51	2218.51	2218.51	2218.51	2218.51	2218.51	2218.51	2218.51	2218.51	2218.51	2218.51	39164.1	75626.8	71448.4
Hmlp001270	485.09	153.01	484.085	C20H20O14	[M+H]+	2,3-Di-O-Galloyl-β-D-glucose*	Phenolic acids	Phenolic acids	-	1	50839.4	50839.4	50839.4	1.5146e+06	2.09856e+06	1.71149e+06	1.14973e+06	1.69793e+06	2.02663e+06	483728	254197	451988	50839.4	50839.4	50839.4	2.43576e+06	2.20244e+06	2.23464e+06	889234	445676	1.11848e+06	677469	678397	475979	50839.4	50839.4	50839.4	50839.4	50839.4	50839.4	50839.4	50839.4	50839.4	50839.4	50839.4	50839.4	574350	632103	607984
Lafp002342	243.09	140.05	242.078	C11H14O6	[M+H]+	2,3-Dihydroxy-1-(4-hydroxy-3,5-dimethoxyphenyl)propan-1-one	Others	Ketone compounds	33900-74-2	3	4397.26	4397.26	4397.26	4397.26	4397.26	4397.26	4397.26	4397.26	4397.26	4397.26	4397.26	4397.26	4397.26	4397.26	4397.26	4397.26	4397.26	4397.26	4397.26	4397.26	4397.26	4397.26	4397.26	4397.26	55133.4	56197.3	70267	82747.5	86835.7	105384	78075.3	92410.8	104617	75724.8	120994	60892.7	23164.5	25771.4	21986.3
Smpn011792	471.35	471.34	472.355	C30H48O4	[M-H]-	2,3-Dihydroxy-12-ursen-28-oic acid*	Terpenoids	Triterpene	-	1	1.70413e+07	1.81043e+07	2.45211e+07	1.20772e+07	1.84699e+07	1.09624e+07	1.45599e+07	1.81223e+07	1.19711e+07	5.06969e+06	5.33097e+06	1.51259e+07	2.33626e+07	2.39509e+07	2.73351e+07	1.44955e+07	1.42042e+07	1.68281e+07	1.41491e+07	7.925e+06	1.30618e+07	8.75021e+06	6.84854e+06	1.66792e+07	7533.51	7533.51	7533.51	52908.8	37667.5	50275	106615	61527.2	86148	93846.2	52960.3	119860	9.89134e+06	1.00593e+07	9.78341e+06
pmn001704	469.33	423.33	470.34	C30H46O4	[M-H]-	2,3-Dihydroxy-5(6),12(13)-diene-ursolic acid*	Terpenoids	Triterpene	-	3	17712.9	20283	27720.3	15516.6	13077.1	13289.3	9480.5	10802.2	12571.8	10328.9	8752.48	11146.8	23799	23053.4	28296	12944.7	13555.5	20468.3	10557.1	8194.05	12407.7	7913.82	6896.96	11793	36695.4	37753	43300.7	43269.7	32154.6	29158.6	22051.5	28583.9	23611.5	25496.9	24848.4	22336.2	23916	24307.2	23414
mws0639	153.02	109.03	154.027	C7H6O4	[M-H]-	2,3-Dihydroxybenzoic Acid*	Phenolic acids	Phenolic acids	303-38-8	3	394412	246625	250282	404906	309390	324021	568715	810675	512182	809169	702237	652453	247564	259789	257537	564117	487987	452129	506399	598327	550227	562040	419816	656827	220429	233051	173204	240487	272009	379708	348535	368742	325389	483495	372962	516473	307866	391691	370428
Lmzn106284	471.35	471.35	472.355	C30H48O4	[M-H]-	2,3-Dihydroxylup-20(29)-en-28-oic acid (Alphitolic acid)*	Terpenoids	Triterpene	19533-92-7	1	1.69474e+07	1.66239e+07	2.61249e+07	1.24177e+07	1.71348e+07	1.1432e+07	1.33603e+07	1.81434e+07	1.49742e+07	4.44021e+06	5.35553e+06	1.37217e+07	2.34023e+07	2.19356e+07	2.82568e+07	1.42565e+07	1.31185e+07	1.66047e+07	1.39092e+07	1.03518e+07	1.39529e+07	1.22589e+07	6.53811e+06	1.69638e+07	10583.8	10583.8	10583.8	106904	52919	66348.3	123475	71627.1	105353	117252	76646	128754	1.2386e+07	1.3109e+07	1.317e+07
Zjmp102718	473.36	191.18	472.355	C30H48O4	[M+H]+	2,3-Dihydroxyolean-12-en-28-oic acid	Terpenoids	Triterpene	-	2	96525.5	76291.6	112435	76669.7	62478.7	73324.9	67599.6	78377.4	52939.6	79304	76230.9	97379.2	98093.1	85082	83325.7	52880	61746.8	33787.1	51617.4	60245.2	35279	24803.8	48199.1	63158.6	31256.6	32058	50871.6	26697.5	26720.5	19419.4	27115.1	30946.8	23719.9	31572.5	15068.6	20058.3	48253	52770.9	59791.2
pmn001706	471.35	471.35	472.355	C30H48O4	[M-H]-	2,3-Dihydroxyolean-12-en-28-oic acid (2-Hydroxyoleanolic acid)*	Terpenoids	Triterpene	26707-60-8	1	1.61806e+07	1.69789e+07	2.57532e+07	1.20692e+07	1.72297e+07	1.12383e+07	1.32709e+07	1.71484e+07	1.48394e+07	5.50836e+06	5.22377e+06	1.36207e+07	2.35542e+07	2.10316e+07	2.67701e+07	1.28987e+07	1.25164e+07	1.71874e+07	1.43263e+07	8.39358e+06	1.38118e+07	1.27652e+07	6.63227e+06	1.80675e+07	10690.7	10690.7	10690.7	73029.7	53453.6	66415	112050	102362	96929.3	120394	78450.5	145057	9.68023e+06	1.27317e+07	1.30183e+07
Hmjn008136	469.33	469.33	470.34	C30H46O4	[M-H]-	2,3-Dihydroxyoleana-11,13(18)-dien-28-oic acid (Camaldulenic acid)	Terpenoids	Triterpene	71850-15-2	2	703685	712062	822227	513688	633047	591671	677139	650302	685068	667420	952948	707313	1.03659e+06	760376	1.07112e+06	1.20129e+06	975086	1.09479e+06	582785	377365	533872	502224	403190	830003	1.29429e+06	1.08446e+06	1.16773e+06	1.28827e+06	929560	838867	662604	968941	670912	723751	807810	717698	910297	845815	993148
Lmsn012627	469.33	423.33	470.34	C30H46O4	[M-H]-	2,3-Dihydroxyurs-12,18-dien-28-oic acid*	Terpenoids	Triterpene	-	3	20031.1	21281.6	23698.9	11223.6	14276.6	13057	10029.5	9976.56	11986.8	8705.39	9076.68	9623.05	22960.9	27215.2	28438.5	14826.4	11772.3	18796.9	10631.6	7962.99	12672.6	8946.33	11399.1	13548.7	38726.8	39219.6	42268.1	43339.1	28289.1	30422.1	25001.3	32182.8	24217.2	26757.4	27826.4	25916.4	19725.7	22704.2	23851.2
Zmpn008194	471.348	471.348	472.355	C30H48O4	[M-H]-	2,3-Dihydroxyurs-12-en-28-oic acid (Corosolic acid)*	Terpenoids	Triterpene	4547-24-4	1	1.72352e+07	1.78215e+07	2.4953e+07	1.29438e+07	1.731e+07	1.4011e+07	1.43664e+07	1.04414e+07	1.28261e+07	5.97257e+06	5.61066e+06	1.45911e+07	2.39527e+07	2.42891e+07	2.82651e+07	1.48942e+07	1.36439e+07	1.75773e+07	1.4944e+07	1.05002e+07	1.39389e+07	8.55785e+06	6.80388e+06	1.92317e+07	9992.42	9992.42	9992.42	74451.7	9992.42	49962.1	105232	58833.9	81315.2	96663.6	61470.1	115618	1.23246e+07	9.78674e+06	1.06814e+07
Li512114	485.36	453.34	486.371	C31H50O4	[M-H]-	2,3-Dihydroxyurs-12-en-28-oic acid methyl ester (Corosolic acid methyl ester)	Terpenoids	Triterpene	4518-70-1	1	399155	440999	517845	331401	350172	324788	257970	263472	275173	259097	204136	281953	644672	447881	621035	321907	303193	459207	287300	170235	320654	195127	226624	281080	904540	846111	952787	1.01389e+06	714083	628569	329066	545518	354083	256944	318001	276318	505722	521644	548026
mws1610	471.348	471.348	472.355	C30H48O4	[M-H]-	2,3-Dihydroxyurs-12-en-29-oic acid (Maslinic acid)*	Terpenoids	Triterpene	4373-41-5	1	1.71962e+07	1.75279e+07	2.6013e+07	1.29277e+07	1.78628e+07	1.47991e+07	1.40734e+07	8.7158e+06	1.50239e+07	5.47468e+06	5.54593e+06	1.40663e+07	2.4457e+07	2.33759e+07	2.89444e+07	1.4367e+07	1.42709e+07	1.80322e+07	1.47323e+07	1.05284e+07	1.3704e+07	1.27452e+07	7.12178e+06	1.74651e+07	4661.34	4661.34	4661.34	23306.7	60203.6	54112.3	109678	90233.6	89031.4	98723.6	61092.1	110230	1.32186e+07	1.3696e+07	1.36938e+07
Wchn001161	481.07	301	482.07	C20H18O14	[M-H]-	2,3-O-(S)-hexahydroxydiphenoyl-D-glucose	Phenolic acids	Phenolic acids	-	2	2810.5	2810.5	2810.5	19770.6	44537.2	19492.3	38335.8	121547	52585.5	34216.5	66811.8	36062.5	2810.5	2810.5	2810.5	140523	54279.9	103568	143176	200419	301224	118494	65175.8	147280	14052.5	31481.3	29384.4	53241.4	31466.4	50114.9	53328	51244.4	48349.2	2810.5	2810.5	2810.5	42316.5	43429.8	36033.7
Yaan002980	483.08	271.05	484.085	C20H20O14	[M-H]-	2,3-di-O-galloyl--d-glucose*	Phenolic acids	Phenolic acids	-	2	278799	271113	191723	3.97349e+07	3.47239e+07	3.90784e+07	2.3826e+07	2.19729e+07	3.02416e+07	1.02275e+07	6.73054e+06	1.07869e+07	28080.2	83267.2	20344.9	3.52445e+07	3.29847e+07	3.85552e+07	1.34536e+07	5.44553e+06	1.8848e+07	1.27369e+07	1.33066e+07	5.96872e+06	26150.6	27102	19374.1	14483.2	13563.2	19361.5	17435.5	23230.3	17437.6	18640.2	14554.1	5819.12	1.3196e+07	1.71287e+07	1.54547e+07
Xmgp006913	341.14	137.06	340.131	C20H20O5	[M+H]+	2,4,2',4'-tetrahydroxy-3'-prenylchalcone	Flavonoids	Chalcones	-	3	1.13673e+07	6.67357e+06	4.685e+06	359262	239837	272060	50823	92811.4	58719.4	37671.8	34754.5	40437.9	6.09495e+06	5.04361e+06	4.18666e+06	181019	144427	220224	82917.7	73108.3	85461.4	79473.2	126135	59733.4	1.16456e+06	1.29527e+06	1.05868e+06	73515.9	213594	44112.3	6950.89	6950.89	6950.89	6950.89	6950.89	6950.89	1.33446e+06	1.44415e+06	1.74122e+06
pmn001399	405.12	243.07	406.126	C20H22O9	[M-H]-	2,4,6,4'-Tetrahydroxy-stilbene-2-O-glucoside*	Others	Stilbene	-	1	1.7612e+06	2.22247e+06	2.48152e+06	1.77901e+06	1.54185e+06	2.39243e+06	4.52283e+06	3.37011e+06	2.56675e+06	5.23981e+06	5.06486e+06	4.40324e+06	3.44466e+06	2.53086e+06	3.55949e+06	4.11052e+06	3.71651e+06	4.02901e+06	4.73529e+06	6.54933e+06	5.1072e+06	5.25424e+06	4.06558e+06	4.39237e+06	3.94427e+06	3.27961e+06	4.40385e+06	5.68937e+06	5.47423e+06	4.8091e+06	6.2952e+06	5.58354e+06	5.37739e+06	5.75616e+06	5.45833e+06	7.66807e+06	3.83972e+06	3.43332e+06	3.79043e+06
Xmbp001692	171.03	81.03	170.022	C7H6O5	[M+H]+	2,4,6-Trihydroxybenzoic acid	Phenolic acids	Phenolic acids	83-30-7	1	101035	110281	181946	1.56709e+06	650863	918495	348492	291500	340678	280353	328769	367817	8472.95	8472.95	8472.95	770067	769508	687227	335525	416228	129295	331583	197789	524516	176605	228448	111097	42364.7	173968	93591.6	8472.95	8472.95	8472.95	109662	96676.5	171810	313461	348693	367126
Yaap003211	347.13	185.08	346.126	C15H22O9	[M+H]+	2,4,6-Trimethoxyphenol glucoside	Others	Others	-	3	313481	361732	309496	275514	315609	245174	368968	290078	295850	309496	262199	359257	365377	479934	343528	324060	324064	424854	245174	268232	269449	242093	256129	211189	1.27697e+06	846052	553443	1.12508e+06	1.15421e+06	788895	1.36679e+06	1.78677e+06	1.08018e+06	1.38621e+06	1.7103e+06	1.0377e+06	619126	570510	643255
Zbln006042	227.07	157.07	228.079	C14H12O3	[M-H]-	2,4,7-trihydroxy-9,10-dihydrophenanthrene	Quinones	PhenAnthraquinones	70205-52-6	2	257142	26779.8	54704	154780	382977	140813	581318	494168	778503	978513	917109	259363	261794	25613.5	43611.1	1.45552e+06	645845	155418	532891	908836	1.21255e+06	612887	797149	751309	15134.8	13976.5	14546.3	88328.9	89454.5	139761	175538	171045	236266	296286	248185	334297	434917	381637	278930
Lmbn013410	205.16	189.13	206.167	C14H22O	[M-H]-	2,4-Di-Tert-Butylphenol	Others	Others	96-76-4	1	247454	299633	248544	265713	270547	196522	297971	259743	285876	232816	245228	326052	287499	246187	254162	326416	268216	292226	318680	341551	228330	389690	371603	227341	275530	290917	283093	388019	300174	360961	317672	287831	222845	328549	359608	379808	232495	268421	227303
mws0885	153.02	109.03	154.027	C7H6O4	[M-H]-	2,4-Dihydroxybenzoic acid	Phenolic acids	Phenolic acids	89-86-1	3	371271	224483	353881	312207	257358	265179	573931	528698	394454	644740	499526	609216	250734	378359	228676	396937	324080	419366	351361	447577	474929	377127	399961	549524	187378	183955	150224	174855	368969	216289	226279	280982	232908	381270	290100	397987	246395	295372	616850
NK10246260	162.06	116.05	161.048	C9H7NO2	[M+H]+	2,4-Dihydroxyquinoline	Alkaloids	Quinoline alkaloids	86-95-3	3	21145.9	29860.4	2911.81	34880.7	60465.4	28168.1	43571.9	33402.8	4882.94	37045.2	31576.9	37041	34910.8	25265.5	57139.7	38525.1	28482.4	50151.2	25197.5	15993.2	23713.2	18707.7	16608.7	20953.4	30607.5	28157.2	29098.9	14825.2	26677.3	21324.3	582.362	26151.1	582.362	16303.2	23710.5	17789.3	43162.9	29633.7	40794.6
Lmbn001981	137.02	93.03	138.032	C7H6O3	[M-H]-	2,5-Dihydroxybenzaldehyde	Others	Aldehyde compounds	1194-98-5	3	203720	258686	117374	242489	240035	170359	412631	312906	372255	1.36892e+06	242283	362155	188001	167834	155217	757108	560265	224646	376036	222095	557740	321779	283886	413837	112316	117362	155620	119871	145102	295624	123668	184228	172903	129979	162788	226253	236004	244354	234743
mws0180	153.02	109.03	154.027	C7H6O4	[M-H]-	2,5-Dihydroxybenzoic acid; Gentisic Acid*	Phenolic acids	Phenolic acids	490-79-9	3	195026	119691	126827	130314	134045	155673	331448	334945	298247	453922	245552	306992	140076	96131.1	135572	200828	227381	212517	251893	293683	306410	202044	217784	349848	77994.7	95341.8	111971	118956	122456	160936	157450	206416	153953	213485	172981	201700	136448	140819	220408
Wmhp000055	169.05	65.04	168.042	C8H8O4	[M+H]+	2,5-Dimethoxybenzoquinone*	Quinones	Quinones	3117-03-1	1	77307.3	93557.5	83577.6	159637	112870	105645	124096	132225	129473	133572	142828	150284	100417	62416	59254.6	180871	123493	168657	97243.8	66474.2	72976.5	96845.7	127995	112267	95667.4	125459	125989	174523	67425.4	133152	223189	136442	170012	332620	326537	270597	131713	155925	115322
Wbtn005071	465.1	303.05	466.111	C21H22O12	[M-H]-	2,5-dihydroxy-1,6-dimethoxy-8-{[(2s,3r,4s,5s,6r)-3,4,5-trihydroxy-6-(hydroxymethyl)oxan-2-yl]oxy}xanthen-9-one	Flavonoids	Other Flavonoids	-	3	300200	188867	374391	256053	185232	350785	779302	439120	485937	762208	452062	831700	453253	443400	492615	502119	270860	535151	500369	784757	685419	742044	723582	597701	12892.9	12892.9	12892.9	617378	12892.9	64464.7	741450	833773	90424.5	880218	988842	924462	285752	363723	537783
Zbln007866	241.09	198.07	242.094	C15H14O3	[M-H]-	2,5-dihydroxy-4-methoxy-9,10-dihydrophenanthrene	Quinones	PhenAnthraquinones	-	2	718.557	718.557	718.557	11028.9	6609.39	7294.17	19391.9	38346.9	21612.9	16313.6	35891.4	7213.51	718.557	718.557	718.557	11145.3	18837.5	10252.6	18770.9	30526.1	49911.9	17539.5	19575.3	29811	718.557	718.557	718.557	3608.56	3592.78	5307.82	4497.28	5305.37	15325.9	10617.6	15915.7	13878.4	13124.4	9422.39	15118.9
Wcop008480	181.12	135.12	180.115	C11H16O2	[M+H]+	2,5-dimethyl-2,3,3a,7a-tetrahydro-1H-indene-1,3-diol	Terpenoids	Sesquiterpenoids	-	3	411824	622606	498929	483786	626626	201601	92097.9	136711	337707	51911.1	203218	79409.2	518512	585923	545588	459335	609845	465314	299607	219385	175647	250960	129737	312298	745767	731083	602953	374672	481878	801231	394152	293574	283865	356465	241268	188173	404683	492381	357393
Lmln010063	205.158	189.129	206.167	C14H22O	[M-H]-	2,6-Di-tert-butylphenol	Phenolic acids	Phenolic acids	128-39-2	3	340605	310169	293698	342891	322094	284462	305791	312351	288336	264393	331910	344533	286914	383507	297446	309854	346036	349080	389669	424379	291347	430637	428615	292110	342843	394901	346660	493318	360487	391291	392367	329612	255608	411027	380079	425965	258308	255874	331003
Lmdp002901	331.14	151.07	330.132	C15H22O8	[M+H]+	2,6-Dihydroxy-4-isopropylphenyl-1-O-β-D-glucoside	Others	Others	-	2	42749.2	4048.08	4048.08	31740.7	55581	34250.7	76552	127927	86067.2	112200	76548.9	191885	4048.08	4048.08	4048.08	109037	70257.9	128995	97519.9	133168	194999	97961.2	49290	98567.4	34073.7	4048.08	4048.08	65741	4048.08	4048.08	33557.1	4048.08	4048.08	60928.1	53327.4	35965.5	20240.4	52370	69207.3
Zmsp001834	169.05	65	168.042	C8H8O4	[M+H]+	2,6-Dimethoxy-1,4-benzoquinone*	Quinones	Quinones	530-55-2	1	89190.6	99720.2	87944.5	125967	105262	124938	115987	111020	138222	176042	123391	185251	85563.1	43040.5	71105.5	195712	130494	105876	69550.1	47020.3	85760.1	94168	91705.1	89256.1	141887	77966.4	90440.4	107721	75324.5	110797	161271	170896	166788	299108	167748	222176	113340	136034	123391
Zmxn110201	331.1	108.02	332.111	C14H20O9	[M-H]-	2,6-Dimethoxy-4-hydroxyphenol-1-O-ß-D-glucopyranoside	Others	Others	-	3	30965.1	33381.4	25329	21913.2	22130.2	23411.8	68489.8	49520.6	41589.2	126638	135605	88243.7	47645.8	26659.2	38987.2	59181	37908.3	60881.6	65778	73507.5	62446.9	95637.1	120127	153074	74359.4	57613.5	71440.3	144208	101276	158570	214809	149539	252083	313045	299103	448255	71367.2	82593.4	73115.3
Lmbn005172	165.06	119.05	166.063	C9H10O3	[M-H]-	2,6-Dimethoxybenzaldehyde	Others	Aldehyde compounds	3392-97-0	1	57957.7	56349.6	48299.7	30969.4	55131.8	53184.6	48299.7	39570.3	53179.6	73122.6	78107.1	41862.6	71953.2	86931.7	112690	49918	48299.7	46686.8	84760	98040.1	51519.8	83091.6	74787.4	91395.8	2266.19	2266.19	2266.19	2266.19	2266.19	24937.5	34506.2	11330.9	38011.7	2266.19	2266.19	23279.9	44875.5	59829	65898.2
Zbdp002220	333.12	171.06	332.111	C14H20O9	[M+H]+	2,6-Dimethoxypydroquinone-1-O-glucoside	Flavonoids	Other Flavonoids	-	2	60783.3	70642.6	77013.7	323524	421313	289227	262884	303062	340495	340839	239671	398620	12156.7	12156.7	12156.7	323524	229680	384972	172980	207320	198333	183690	139996	249136	12156.7	12156.7	12156.7	210067	125104	161608	801912	793292	1.36003e+06	1.76737e+06	1.88742e+06	1.62383e+06	369141	361360	415381
pmf0348	187.13	97.06	188.141	C10H20O3	[M-H]-	2,6-Dimethyl-7-octene-2,3,6-triol	Terpenoids	Monoterpenoids	73815-21-1	3	90051.4	91403	115965	72310.4	110650	98224.4	72973.3	136428	106417	126880	116576	66846.9	57307.3	92761.5	42300.1	94208.8	103666	99582.9	126845	110496	99582.9	88684.5	91403	128665	99595.1	73668.3	31385.4	57300.3	78282.6	88669.5	47768	68209.5	62762.6	85944.3	129590	102325	81039.5	109134	84664.3
Zbyn004323	575.102	423.091	576.11	C26H24O15	[M-H]-	2,6-di-O-galloylarbutin	Lignans and Coumarins	Coumarins	-	3	1.37444e+06	1.64874e+06	1.45985e+06	2.34694e+06	1.44684e+06	2.24829e+06	563291	1.57747e+06	963314	432762	565366	427773	1.04109e+06	1.07006e+06	776035	2.18388e+06	1.86977e+06	1.25823e+06	786135	425248	781085	932447	579113	1.29827e+06	805058	922413	968971	726731	866776	1.19434e+06	1.36819e+06	1.07659e+06	1.69983e+06	1.42246e+06	2.57945e+06	2.39105e+06	1.93134e+06	1.9772e+06	971031
Yshj000011	333.12	171.06	332.111	C14H20O9	[M+H]+	2,6-dimethoxy-4-hydroxyphenyl-1-O-beta-D-glucopyranoside	Phenolic acids	Phenolic acids	-	3	146482	58426.2	59362.8	289254	438882	246035	237038	330559	280471	324670	306679	390473	11685.2	11685.2	11685.2	308093	244809	375624	173521	156730	180706	181504	151783	228241	11685.2	11685.2	11685.2	176476	147848	200546	867362	799350	1.1109e+06	1.84049e+06	1.73347e+06	1.86898e+06	379587	363563	380522
Jmwn002117	331.1	153.02	332.111	C14H20O9	[M-H]-	2,6-dimethoxybenzene-1,4-diol 1-O-β-D-glucopyranoside	Phenolic acids	Phenolic acids	-	3	22432.2	23785.5	5944.64	27050.1	26835.1	44041.1	83096.4	103540	88701.4	215037	204956	162885	1188.93	1188.93	1188.93	57386.4	75942.5	88370.4	85074.6	71912.8	74599.9	86702.1	58711.5	160610	83757.1	47487.9	61836.8	103551	45511.6	53422.6	121637	108912	153967	199786	159252	151875	85733.4	84415.9	118765
Sadp004383	429.19	267.14	428.183	C24H28O7	[M+H]+	2-((7-hydroxy-3,8-dimethyl-4-vinyl-9,10-dihydrophenanthren-2-yl)oxy)-6-(hydroxymethyl)tetrahydro-2H-pyran-3,4,5-triol	Terpenoids	Ditepenoids	-	3	2.03978e+06	850966	1.06759e+06	1.78097e+06	1.14696e+06	1.65925e+06	1.3445e+06	1.70826e+06	894209	1.78518e+06	1.59732e+06	1.10019e+06	1.08501e+06	1.34749e+06	1.08547e+06	1.80912e+06	2.0352e+06	1.87995e+06	1.82084e+06	997351	1.69517e+06	1.37793e+06	1.09342e+06	1.40174e+06	1.98576e+06	1.18789e+06	1.4618e+06	1.20695e+06	1.85664e+06	1.34188e+06	737041	876833	1.33921e+06	1.27899e+06	1.23072e+06	827701	1.16859e+06	940776	1.20304e+06
Lhmp122227	275.09	107.05	274.084	C15H14O5	[M+H]+	2-(2,4-Dihydroxyphenyl)-1-(4-hydroxy-2-methoxyphenyl)ethanone	Others	Others	-	3	4.08458e+06	6.0587e+06	6.87178e+06	7.44158e+06	1.27444e+07	9.7788e+06	1.09438e+07	1.09972e+07	7.27676e+06	1.20042e+07	1.28601e+07	1.29188e+07	6.49659e+06	5.49227e+06	7.57114e+06	9.3149e+06	6.69145e+06	1.04202e+07	1.80132e+07	1.33919e+07	1.44271e+07	9.46972e+06	1.39227e+07	1.11961e+07	3.07534e+06	4.39994e+06	3.76837e+06	1.98181e+06	3.28531e+06	2.7017e+06	3.06529e+06	2.99769e+06	2.49027e+06	2.0222e+06	2.11236e+06	1.97545e+06	1.12419e+07	5.92843e+06	9.835e+06
Lahp003408	451.12	243.06	450.116	C21H22O11	[M+H]+	2-(3,4-dihydroxyphenyl)-4h-chromene-3,5,7-triol-glucoside	Flavonoids	Flavanols	-	1	2.20763e+06	2.63703e+06	2.98574e+06	2.18337e+06	2.82508e+06	2.8606e+06	2.14232e+06	1.96796e+06	1.56788e+06	1.58691e+06	1.17779e+06	2.41314e+06	4.10361e+06	2.82405e+06	4.80572e+06	2.33485e+06	3.27802e+06	3.27461e+06	2.19367e+06	2.04114e+06	3.07113e+06	1.85593e+06	1.54626e+06	1.95711e+06	984375	952693	1.11274e+06	681579	996064	659977	803726	984248	642361	700718	920282	570606	2.30203e+06	2.28073e+06	2.21104e+06
pme3083	164.04	120.05	165.043	C8H7NO3	[M-H]-	2-(Formylamino)benzoic acid	Phenolic acids	Phenolic acids	3342-77-6	3	2472.88	63155	2472.88	48190.3	2472.88	116610	154377	89254.8	157647	126270	151106	129825	98544.8	60046.8	208082	149769	151091	119879	208362	99710	211756	45772.9	139611	110330	2472.88	2472.88	2472.88	51509.6	2472.88	2472.88	55172.3	12364.4	90323.1	58181.6	101820	83022.7	95258.8	69782.8	59935.8
NK10253223	168.06	94.06	167.058	C8H9NO3	[M+H]+	2-Amino-3-methoxybenzoic acid	Phenolic acids	Phenolic acids	3177-80-8	3	410395	463036	584616	373868	384752	444558	157996	160123	162732	52461.7	62983.7	104176	433186	506171	525278	429670	329378	284675	164544	46721.8	119292	65834	120812	89807.9	487450	420780	433151	9344.36	9344.36	9344.36	9344.36	9344.36	9344.36	9344.36	9344.36	9344.36	171625	214434	278068
Lmcp000611	144.08	84.06	143.07	C5H9N3O2	[M+H]+	2-Amino-4,5-dihydro-1H-imidazole-4-acetic acid	Alkaloids	Alkaloids	69098-41-5	2	2.44519e+06	2.39731e+06	1.96379e+06	1.85213e+06	1.98433e+06	2.01994e+06	2.60294e+06	2.48588e+06	2.12387e+06	3.75447e+06	3.31239e+06	3.18098e+06	2.31893e+06	2.44852e+06	2.34578e+06	2.19054e+06	1.85952e+06	2.00415e+06	2.12609e+06	1.60914e+06	1.92198e+06	1.61502e+06	1.849e+06	2.32948e+06	569808	701101	663713	425077	636744	475225	475659	527890	555416	648614	1.12321e+06	1.10619e+06	1.80199e+06	1.51319e+06	1.70628e+06
pmp001265	480.35	318.3	479.346	C24H49NO8	[M+H]+	2-Amino-4-dihydroxy octadecyl galactoside	Alkaloids	Alkaloids	-	3	56961.1	50860.1	95911.4	50414.5	58443.4	44248.9	41866.4	39782.4	49067.4	27767.3	34208.8	32981.5	61016.4	70957	60512.7	36059.2	65586.3	25694.8	48855	32139.2	41772.4	26955	58893.7	29353.9	30143.8	40644.8	36586.2	72554.3	33420.7	62984.9	5138.95	5138.95	5138.95	5138.95	5138.95	5138.95	52538.1	43270.9	53452.8
pmb0302	126.03	96.97	125.024	C2H8NO3P	[M+H]+	2-Aminoethylphosphonate	Others	Others	2041-14-7	3	78298.4	134718	153023	46577.3	96467.3	92401.9	34934.5	28287.6	9577.57	24960	28282.6	24960	131395	116642	126406	63210.6	108107	69861	46577.6	18304.6	24960	23667.3	41584.1	35635.8	57530.4	51566.3	19971	16648.3	36603	31610.3	13886.8	14982	23293.6	1915.51	13322	1915.51	57356.3	63205.6	44916
MWSmce342	311.04	135.05	312.048	C13H12O9	[M-H]-	2-Caffeoyl-L-tartaric acid (Caftaric acid)	Phenolic acids	Phenolic acids	67879-58-7	1	2.62762e+06	2.98977e+06	3.62131e+06	1.77522e+06	1.88494e+06	1.73239e+06	1.1431e+06	1.26192e+06	1.25749e+06	1.09623e+06	783395	1.0298e+06	2.83054e+06	2.53979e+06	3.53674e+06	1.62065e+06	1.90691e+06	1.50121e+06	952653	690395	945699	731471	1.05136e+06	985124	1.65998e+06	1.63299e+06	1.35314e+06	1.04001e+06	1.092e+06	876541	550145	882478	600506	545102	485824	714728	1.99875e+06	1.46279e+06	1.61042e+06
pmf0175	157.16	157.16	158.167	C10H22O	[M-H]-	2-Decanol*	Others	Alcohol compounds	1120-06-5	3	1.0251e+07	1.09795e+07	1.20705e+07	1.31801e+07	1.23877e+07	1.33671e+07	1.2356e+07	1.26208e+07	1.18325e+07	1.16704e+07	1.68277e+07	1.35311e+07	1.58895e+07	1.14579e+07	1.37218e+07	1.40146e+07	1.33124e+07	1.72066e+07	1.3236e+07	1.39355e+07	1.42112e+07	1.45865e+07	1.53492e+07	1.24356e+07	1.2857e+07	1.21864e+07	1.23453e+07	1.43517e+07	1.28418e+07	1.37891e+07	1.24754e+07	1.30849e+07	1.41058e+07	1.3529e+07	1.40678e+07	1.36524e+07	1.0882e+07	1.21398e+07	1.25421e+07
MWStz063	170.15	152.14	169.147	C10H19NO	[M+H]+	2-Ethyl-2,6,6-trimethylpiperidin-4-one	Alkaloids	Piperidine alkaloids	133568-79-3	3	249625	298861	314786	166313	195470	195602	164623	180591	146607	130755	126969	114922	363032	309650	378972	223335	232607	210245	183146	146741	179444	130286	168421	158750	183640	190044	142491	68637	64262.2	48864.5	26032.1	25989.7	20283.2	22066.3	22231.1	20016.7	165857	171724	166337
Lmmp001673	302.12	140.07	301.116	C13H19NO7	[M+H]+	2-Ethyl-3-methylmaleimide-N-glucoside	Alkaloids	Alkaloids	-	2	78378.2	103595	126240	104889	96634.8	121388	137913	102186	126200	111611	152638	125251	99985.2	93269.6	123704	137563	144409	96801.5	115132	107092	93245.1	89974.9	102684	123975	11713.8	11713.8	11713.8	68203.2	75908.5	58569.1	64934.4	65663.4	80221.6	101111	93303.4	87183.9	79372.6	112870	114183
pmp000087	269.1	177.05	268.095	C13H16O6	[M+H]+	2-Feruloyl-sn-glycerol	Phenolic acids	Phenolic acids	-	3	17018.5	36514.4	38168.4	68047.7	47105.8	40568.8	51523.7	25570.4	45684.1	34618.4	48769.9	74019.2	38257.8	39301.8	36384.4	68047.7	56268.8	52341.1	20461.6	31335.5	33821.3	3778.54	49779.3	36514.6	30131.6	8321.81	26176.4	30100.8	21623.4	44493.8	32714.6	32714.6	39261.8	41870.5	40563.6	47101.8	35408.8	40563.6	27479.3
Lmtn001630	312.11	150.05	313.116	C14H19NO7	[M-H]-	2-Glucosyloxy-2-phenylacetic acid amide	Alkaloids	Alkaloids	-	3	1.57232e+07	1.55021e+07	2.01264e+07	1.05651e+07	1.00681e+07	1.18586e+07	7.92762e+06	9.28969e+06	8.34647e+06	7.00677e+06	5.9527e+06	7.28245e+06	2.28968e+07	1.70948e+07	2.11876e+07	1.17892e+07	1.35593e+07	1.05768e+07	9.34482e+06	4.99979e+06	6.71007e+06	5.71314e+06	7.74694e+06	6.85484e+06	1.09132e+07	1.22311e+07	1.26376e+07	7.48198e+06	7.88282e+06	6.58721e+06	4.88465e+06	7.04767e+06	6.20495e+06	4.3108e+06	5.75751e+06	4.56826e+06	9.88511e+06	1.14063e+07	1.17386e+07
Lmdn006025	287.06	125.02	288.063	C15H12O6	[M-H]-	2-Hydroxy-2,3-dihydrogenistein*	Flavonoids	Isoflavones	-	2	69823.1	55128.5	28053.2	54173.1	37743.4	26835.1	69813	75831.4	77040.8	148048	62482.3	136017	21955.3	54174.4	15934.8	74356.9	55375.3	42136.2	56099.1	60034.8	121286	57838.5	58991.1	89017.4	50233.6	41665.5	47858.4	11908.8	44111	33090.5	31307.4	25613.3	32506.8	17079.2	12259.8	34922.4	58987.5	46558.6	45334.8
Lmrn003000	165.06	103.06	166.063	C9H10O3	[M-H]-	2-Hydroxy-3-phenylpropanoic acid	Phenolic acids	Phenolic acids	7326-19-4	1	234589	181005	323003	68751.2	80516	115910	83665	92501.7	98715.3	120651	56724.1	70831.8	458084	265023	429939	166272	168711	115962	106302	79338.2	79982	72322.3	126978	88023.4	11344.8	11344.8	11344.8	11344.8	11344.8	11344.8	11344.8	11344.8	11344.8	11344.8	11344.8	11344.8	80075.1	89787.9	121827
Lmmn004951	329.232	171.102	330.241	C18H34O5	[M-H]-	2-Hydroxy-4-methyl-3-undecanoyloxypentanoic acid methyl ester	Others	Others	-	3	88589	73909.9	75318	74036	65992.9	60920.6	51187.7	130704	67261.8	119390	78312.7	86294.9	88762.7	63338.2	89184.9	84172.7	87725.5	69314.2	69791.4	94572.4	91794.2	100250	83757.2	93493.6	106607	94884.5	137459	49503.7	74755.7	61340	60494.9	76112.3	60494.9	53493.8	76151.4	68017	70555.9	86014.4	71168.6
Lmmn001643	163.04	119.05	164.047	C9H8O3	[M-H]-	2-Hydroxycinnamic acid*	Phenolic acids	Phenolic acids	583-17-5	3	154987	149450	12193	208145	369615	300622	292544	268301	201219	500330	268297	371730	190503	154545	246337	293395	365267	355570	279584	266687	261861	307085	351472	294158	65276.2	124365	69401.8	58202.5	66091.5	64052.8	159740	77590.5	110523	82434.2	97776	87287.5	189256	151933	169270
Lmzn006284	471.35	471.35	472.355	C30H48O4	[M-H]-	2-Hydroxyursolic acid*	Terpenoids	Triterpene	-	1	1.70549e+07	1.73129e+07	2.61462e+07	1.8121e+07	1.86575e+07	1.50869e+07	1.35879e+07	1.82549e+07	1.53689e+07	4.73676e+06	5.26767e+06	1.4137e+07	2.43452e+07	2.28214e+07	2.89535e+07	1.96594e+07	2.15551e+07	2.69157e+07	1.49153e+07	1.09519e+07	1.3876e+07	1.2614e+07	6.42099e+06	1.90421e+07	14302.9	1.18983e+06	14302.9	101234	14302.9	92051.7	111307	71514.3	112030	117486	73645.1	139632	1.348e+07	1.2915e+07	1.40292e+07
Wcgp003250	163.08	103.05	162.068	C10H10O2	[M+H]+	2-Methyl-3-hydroxyindan-1-one	Others	Others	-	2	906187	839208	2.93081e+06	719594	530605	776613	836763	1.38615e+06	1.98838e+06	799337	2.84193e+06	792012	2.41416e+06	1.92974e+06	3.19996e+06	673805	817719	699087	911617	741862	1.89875e+06	704566	906272	2.25896e+06	290753	324882	68801.3	547339	184610	366348	246533	323576	150528	100915	281137	431477	605253	514844	712453
Latp003004	395.13	233.08	394.126	C19H22O9	[M+H]+	2-Methyl-5-acetonyl-7-hydroxychromone glucoside	Others	Chromone	-	2	25329.5	28342.2	21801	52321.8	28342.2	36918	49052.3	47963.6	28728.6	19166.9	46871.6	50148.7	3189.39	15832	28191.6	38304.2	56674.7	34885.6	40335.8	43602.1	39237.8	49587.7	64301.2	35974.3	637.877	637.877	637.877	9818.31	637.877	637.877	637.877	637.877	637.877	637.877	637.877	637.877	27436.2	23981.4	31607.6
Labn004480	451.09	169.01	452.096	C20H20O12	[M-H]-	2-O-(4-Hydroxybenzoyl)-6-O-(Galloyl)-Beta-D-Glucopyranose	Phenolic acids	Phenolic acids	-	2	445.095	445.095	445.095	261614	197714	93984.2	164388	134951	221262	60939.8	29643.9	76573	445.095	445.095	445.095	157212	238648	273442	37906.1	2225.47	96058.7	168193	52165.2	30533.2	445.095	445.095	445.095	445.095	445.095	445.095	445.095	445.095	445.095	445.095	445.095	445.095	86949.3	55328.6	77848.2
Zbfn004301	475.12	161.02	476.132	C23H24O11	[M-H]-	2-O-(4-carboxylic acid phenethyl)-6-O-caffeoyl glucoside	Phenolic acids	Phenolic acids	-	2	92340.5	685.397	685.397	54736.7	77273.7	100632	134158	685.397	685.397	171471	61690.3	127952	685.397	685.397	685.397	101281	66007.6	93987.4	3426.99	58425.7	219690	54736.7	11747.2	93055.6	685.397	685.397	61043.5	48309.7	21654.8	66478.3	27586.2	59372.7	72592.1	685.397	685.397	685.397	102227	75665.6	49912.5
Wafn001957	371.06	209.03	372.069	C15H16O11	[M-H]-	2-O-Caffeoylglucaric Acid	Phenolic acids	Phenolic acids	-	1	304329	377733	239899	249428	411165	417260	292520	250132	259664	206857	173849	217126	434984	526413	476538	396822	466671	346828	222354	179059	190718	202268	183171	214936	14574.1	25149.6	19825.4	2914.82	2914.82	2914.82	2914.82	2914.82	2914.82	2914.82	2914.82	2914.82	197412	183849	260698
Hmln000873	331.07	169.01	332.074	C13H16O10	[M-H]-	2-O-Galloyl-D-glucose	Phenolic acids	Phenolic acids	-	1	218383	305815	564028	8.35565e+06	1.43894e+07	8.7791e+06	1.48218e+07	1.42867e+07	1.49677e+07	1.72882e+07	1.16827e+07	1.68793e+07	589044	506479	540046	1.13905e+07	8.53309e+06	1.50255e+07	8.85439e+06	7.88027e+06	1.06774e+07	9.90161e+06	5.99737e+06	1.05703e+07	763858	1.61077e+06	799580	6.80021e+06	4.57411e+06	4.90865e+06	3.6014e+07	3.04343e+07	4.76274e+07	6.95402e+07	6.205e+07	7.16749e+07	1.56424e+07	1.92338e+07	1.52737e+07
HJN093	451.09	313.05	452.096	C20H20O12	[M-H]-	2-O-Salicyl-6-O-Galloyl-D-Glucose	Phenolic acids	Phenolic acids	-	2	2133.16	2133.16	2133.16	32305.2	42893.3	36468.8	62665.2	92416.4	32308.3	38556.2	54693.4	59479.6	12755.4	12511.4	11468.8	111501	39612.8	60444.3	59489	35433.8	66685.7	51058.2	13353	93792.5	13911.3	12511.4	10665.8	25013.4	22928.7	29187.5	75488.6	100041	86025.7	145867	113648	136512	45851.1	27622.9	49933
Lmyp003387	192.07	146.06	191.058	C10H9NO3	[M+H]+	2-Oxo-3,4-dihydro-1H-quinoline-3-carboxylic acid	Alkaloids	Quinoline alkaloids	246867-17-4	3	116795	139019	137473	1998.59	1998.59	1998.59	1998.59	1998.59	1998.59	20826.4	9992.97	25770.6	128110	90879.2	274864	1998.59	1998.59	1998.59	1998.59	1998.59	30186.3	1998.59	28429.2	1998.59	131749	1998.59	1998.59	1998.59	1998.59	1998.59	1998.59	1998.59	26158.8	1998.59	1998.59	1998.59	64085	39708.7	53677.4
MWS1844	203.143	129.069	202.136	C14H18O	[M+H]+	2-Pentyl-3-phenyl-2-propenal	Others	Aldehyde compounds	122-40-7	3	8091.81	10162.6	8825.62	12637.6	10538	14550.6	9170.24	13756	5843.56	14293.1	9534.86	10504.1	8365.44	12881	7996.77	12689.7	9525.6	11971.7	8472.96	8398.35	8611.4	10612.9	13449.9	8710.77	12015.2	10565.3	7577.44	14825.5	7724.16	9408.32	14658.6	9145.44	5851.07	8612.06	7509.12	12177.7	8366.4	8810.54	8382.55
Labn004625	415.16	89.02	416.168	C19H28O10	[M-H]-	2-Phenylethyl beta-primeveroside	Others	Alcohol compounds	129932-48-5	1	47739.3	156897	111371	151140	111063	165779	278379	241797	211594	256140	122492	203966	168623	120903	172961	352216	206011	215682	246564	216343	209982	135234	280232	133630	41373.2	60461.2	74777.2	171824	144763	111371	135238	127424	133640	76366.3	65240.1	100237	194077	111359	145026
MWSslk106	122.1	105.07	121.089	C8H11N	[M+H]+	2-Phenylethylamine	Alkaloids	Benzylphenylethylamine alkaloids	156-28-5	3	73764.2	63254.6	61460.6	27028.6	97849	45361.7	1812.41	1812.41	1812.41	18693.2	26456.9	22328.7	119621	94896	100584	1812.41	1812.41	1812.41	9062.04	25201.4	15175.6	1812.41	1812.41	1812.41	579571	560443	415628	163753	204299	150257	68650.1	87197.2	107274	63799.2	69719.7	56649.6	96741.9	109408	78237.2
MWSmce460	100.08	56.05	99.0684	C5H9NO	[M+H]+	2-Piperidone	Alkaloids	Piperidine alkaloids	675-20-7	3	75691.8	104911	62104.5	85831.4	99018	61998.9	85136.6	64320.1	67884.6	57313.9	81745.8	89416.1	132913	81660.4	101170	86421.7	88890.6	85242.9	56571.6	76265.7	60890.7	58474.4	44317.4	66092.8	77051.1	74592.4	66760.4	98348.2	88969.7	81662.2	76425.6	55651.2	79277.2	149661	130092	105846	74245.8	59458	62098.3
Wtmp010557	383.19	327.12	382.178	C23H26O5	[M+H]+	2-benzoyl-4-[(2r)-2-hydroxy-7-methyl-3-methylideneoct-6-en-1-yl]benzene-1,3,5-triol	Others	Ketone compounds	-	2	100980	92979	55650.5	79283.9	98434.8	89222	82919	92849.7	112335	80373.2	126556	85706.9	70192	65443.7	69700.6	101093	81608.6	85958.7	94063	69588.8	65095.6	85593.5	88017.5	75524.7	81131.9	71364.8	73128.5	93099.5	78295.2	63157.5	79524.9	82466.6	87701	79639.8	81336.2	68732.4	87306.8	102505	87172.2
Jmgn005927	287.06	125.03	288.063	C15H12O6	[M-H]-	2-hydroxynaringenin*	Flavonoids	Flavanones	-	2	32929.3	45109.1	17079.2	34654.8	26573.3	35850.4	70479.9	52967.2	67840.7	146849	30102.1	113147	18297.3	25613.3	14457.1	66678.8	45225.6	59511.9	52977	51219.3	116762	79522.5	84262.1	49361.4	26831.4	15937	31304.5	29271.3	21955.3	37815.8	18388.5	3709.6	15853.1	17079.2	741.919	741.919	58987.5	19515.4	50367.7
Lcsp001671	192.06	146.06	191.058	C10H9NO3	[M+H]+	2-oxindole-3-acetic acid	Alkaloids	Plumerane	2971-31-5	2	98391.1	88106.9	130350	51728.6	44332.9	55444.3	39463.3	39443.8	39554.7	45045.2	44859.9	29732	169716	122748	133504	49725.4	75181.8	56523.5	74081	73765.2	42735.7	58804.4	68628.6	45319.2	39728.3	37232	51791.3	63267.6	59806.3	58210.2	49362.7	44042.9	37115.2	5946.39	5946.39	5946.39	61028.1	46213	52487.1
Lakn001671	329.09	123.05	330.095	C14H18O9	[M-H]-	2-β-D-Glucopyranosyloxy-5-hydroxy-phenylacetic acid	Phenolic acids	Phenolic acids	-	2	85925.1	83058.9	73892.5	96946.2	101826	89453.8	89541.7	92282.1	117398	140808	136241	136099	104582	95483.3	111174	173828	105552	192979	128853	115525	160586	125706	114320	125545	123806	109015	92330.2	135094	123026	149331	226730	216796	235566	219934	248735	313519	121890	135709	117826
Lakn003294	343.1	181.05	344.111	C15H20O9	[M-H]-	2-β-D-Glucopyranosyloxy-5-hydroxyphenylacetic acidmethylester*	Phenolic acids	Phenolic acids	-	1	1.45383e+06	1.53945e+06	1.94114e+06	1.15936e+06	814432	1.18396e+06	1.69425e+06	1.20666e+06	728428	756632	717585	948267	1.92163e+06	1.76211e+06	1.52862e+06	1.49918e+06	1.08465e+06	1.28161e+06	1.20784e+06	619330	458578	1.49243e+06	873195	748575	820000	1.13974e+06	1.21438e+06	697787	619298	435131	398932	461746	429085	321790	407869	464314	1.17986e+06	733256	768335
pmp000446	531.23	369.18	530.226	C27H34N2O9	[M+H]+	22-O-Demethyl-22-O-glucosyl isocorynoxeine	Alkaloids	Plumerane	-	3	11660.1	273.978	273.978	1369.89	23603.8	57529.7	55281.2	27645.2	51285.3	81498.7	81418.6	30160.6	273.978	273.978	273.978	27973.4	273.978	273.978	63321.6	61822.6	32451.6	42805	70461.9	87447.1	273.978	273.978	273.978	101003	40292.2	91959.4	84435.1	136562	150745	180889	142326	147729	35964.2	67843.6	27645.2
pmn001700	455.35	455.35	456.36	C30H48O3	[M-H]-	24,30-Dihydroxy-12(13)-ene-lupeol*	Terpenoids	Triterpene	-	1	5.97683e+06	4.76892e+06	6.64297e+06	5.02042e+06	3.62932e+06	4.85718e+06	3.18869e+06	4.3742e+06	4.04807e+06	3.14973e+06	3.65159e+06	3.13882e+06	1.84658e+07	7.18774e+06	6.63293e+06	3.58641e+06	4.51245e+06	3.53223e+06	4.17276e+06	3.95017e+06	2.22397e+06	3.24719e+06	2.90992e+06	3.58211e+06	5.67938e+06	5.39195e+06	4.98552e+06	4.74384e+06	4.41963e+06	4.13635e+06	2.86004e+06	4.36227e+06	3.8982e+06	3.72037e+06	3.79119e+06	3.02583e+06	5.24638e+06	4.52768e+06	5.49604e+06
HJN049	575.12	449.09	576.127	C30H24O12	[M-H]-	2α,3α-Epoxy-5,7,3',4'-tetrahydroxyflavan-(4β→8)-catechin	Tannins	Proanthocyanidins	-	2	148120	183234	129793	827554	1.77332e+06	540572	245858	404623	811118	267205	116075	209395	51930.2	108420	71776.4	2.54529e+06	1.46754e+06	1.92533e+06	237289	163448	1.11534e+06	497763	176708	279394	33851	46284.2	43580.9	28696.9	56573	51971.5	275367	134374	128268	94456.7	151170	140442	284005	296216	309784
Lssp210130	525.23	137.06	524.226	C26H36O11	[M+H]+	2α-IDeacetyl-5α-decinna moy ltaxagifine	Others	Others	-	2	32569.7	42855.1	44312.8	84033.9	84043.1	189878	51225.1	38208.1	40714.3	84180.6	72306.1	77924.7	30567.4	48938.7	29037.9	97782.9	80990.4	77933.3	67239.9	53479	57071	78680.1	56319.4	47201.3	26008.3	54117	50432.3	35150.9	51114	48149.1	60760.8	48850.1	34579.5	55009.7	16539	25988.4	93713.2	39730	62541.9
Zajp007311	373.13	343.08	372.121	C20H20O7	[M+H]+	3',4',5',5,7-Pentamethoxyflavone*	Flavonoids	Flavones	53350-26-8	3	21722.5	31618.2	24093.9	30878.2	26350.7	27781.8	23659.5	20242.6	22202.2	21769.4	27862.8	22150.7	22963.9	25877.1	14306.4	26281.9	39797.3	17950.8	26727.6	22585.6	20690	21077.1	14975.3	28229.6	17927.8	26200.3	23895.1	18798.7	15330.8	19464.1	14362.6	17856.9	16565.9	22211	25219.2	31115.1	30526.2	24890.9	17607.5
ZBN0074	289.071	125.024	290.079	C15H14O6	[M-H]-	3',4,4',5,7-Pentahydroxyflavan (Luteoforol)	Flavonoids	Flavanols	13392-26-2	3	8482.69	8482.69	8482.69	2.05378e+06	446747	661706	205404	367911	371402	42413.4	115031	172910	205957	439167	293722	593625	381537	440680	386789	110652	139329	222172	124864	260473	378508	319536	519428	192328	678044	384458	171130	300308	544198	119640	197578	151441	333234	265016	369586
Lmtp003948	481.13	319.05	480.127	C22H24O12	[M+H]+	3',5',5,7-Tetrahydroxy-4'-methoxyflavanone-3'-O-glucoside	Flavonoids	Flavanones	-	2	90617.2	60429.2	70750.1	2.02292e+06	3.66218e+06	3.42529e+06	2.80334e+07	2.5602e+07	6.22588e+07	3.57886e+07	3.29257e+07	1.7172e+07	158864	94695	50554.2	6.081e+06	6.09449e+06	3.97204e+06	5.6968e+07	4.75574e+07	3.07037e+07	3.26412e+07	5.72416e+07	5.37254e+07	1.26403e+06	1.13573e+06	826559	1.87229e+07	4.71822e+06	1.11479e+07	1.52549e+07	1.47224e+07	1.16219e+07	1.46484e+07	1.23594e+07	1.33028e+07	1.44904e+07	1.79686e+07	1.81097e+07
Lajp006434	507.15	345.1	506.142	C24H26O12	[M+H]+	3',5'-dihydroxy-5,7,4'-trimethoxyflavone glucoside	Flavonoids	Flavones	-	2	1060.78	1060.78	1060.78	236379	243851	209289	212349	315926	659206	215931	160697	183925	1060.78	1060.78	1060.78	247588	350237	335687	228356	134330	291348	180605	217549	179793	23965.1	5303.92	36570.3	1060.78	1060.78	1060.78	1060.78	1060.78	1060.78	1060.78	1060.78	1060.78	72771.2	172562	133413
MWSmce049	271.1	255.07	272.105	C16H16O4	[M-H]-	3'-Hydroxypterostilbene	Others	Stilbene	475231-21-1	1	2096.15	6050.7	419.23	419.23	419.23	419.23	6057.03	12078.9	5652.78	7297.56	19375.1	5019.05	419.23	419.23	419.23	419.23	419.23	419.23	8557.03	11066.5	10439	5431.63	19820.3	10024.7	26275.4	7309.57	4179.49	12527.1	6690.15	10843.9	16299.9	32501.5	69761.5	48617.5	60467	45870	12108	17323.6	14194.2
Saln005362	519.15	307.08	520.158	C25H28O12	[M-H]-	3'-O-Caffeoyl sweroside	Terpenoids	Monoterpenoids	-	3	3.49143e+06	3.34675e+06	3.7339e+06	1.38692e+06	1.6034e+06	1.5907e+06	1.86412e+06	1.38393e+06	2.52194e+06	1.35843e+06	1.65946e+06	1.28604e+06	3.20033e+06	2.69127e+06	3.62032e+06	963819	1.13596e+06	794576	1.80138e+06	1.54541e+06	1.66011e+06	1.55958e+06	1.25347e+06	1.90945e+06	158915	158915	158915	158915	158915	158915	158915	158915	158915	158915	158915	158915	1.06935e+06	1.62611e+06	1.47696e+06
Lmmp003109	305.1	139.04	304.095	C16H16O6	[M+H]+	3'-O-Methyl-epicatechin*	Flavonoids	Flavanols	76549-34-3	2	327340	201524	108299	1.25685e+06	2.2046e+06	2.31101e+06	554368	1.59689e+06	944910	122554	315489	381954	48885.9	238066	155329	2.08517e+06	792060	1.20884e+06	669856	616845	868121	688291	584843	1.12584e+06	9777.18	9777.18	9777.18	9777.18	9777.18	9777.18	59691.2	9777.18	9777.18	63479.9	63187	99193.7	587440	575526	572764
Yphn011804	453.192	453.197	454.199	C26H30O7	[M-H]-	3'-O-Methyldiplacol	Flavonoids	Flavanonols	-	3	63369.2	23920.8	23650.8	81697.1	50584.2	53298	58888.5	83787.1	60509.8	101814	41866	102991	38830.1	25054.5	25202.4	4730.17	4730.17	90445.5	89417	116234	89544.6	86637.4	120135	189853	45565.2	41099.9	40145.2	69004.7	85579.7	87208.1	130461	179195	137301	141216	164383	149943	68057.5	102119	88240.3
Wayn004109	477.07	315.01	478.075	C21H18O13	[M-H]-	3'-O-Methylellagic acid 4-O-beta-D-glucoside	Tannins	Tannin	-	1	3636.22	3636.22	3636.22	18181.1	47003.6	63226	485143	231322	510494	883857	983679	695791	3636.22	3636.22	3636.22	56913.7	249983	90574.9	928691	1.15655e+06	819157	557414	1.20218e+06	1.09537e+06	3636.22	3636.22	3636.22	235485	57644.9	141370	197553	132776	302745	169615	195999	207057	262403	319274	251831
Zblp004717	625.17	317.07	624.169	C28H32O16	[M+H]+	3'-methoxyquercetin-3-O-L-rhamnosyl(1→2)-glucopyranoside*	Flavonoids	Flavonols	-	2	4050.62	4050.62	4050.62	20253.1	45986.3	63295.5	842198	981309	1.29023e+06	1.29036e+06	1.2893e+06	642155	4050.62	4050.62	4050.62	143098	34195.2	113864	2.4446e+06	3.91297e+06	1.52326e+06	3.56349e+06	2.7554e+06	3.07837e+06	4050.62	4050.62	4050.62	1.38543e+07	5.7335e+06	9.18883e+06	8.18347e+06	1.06589e+07	6.71669e+06	4.11435e+06	4.59287e+06	4.41559e+06	3.38061e+06	3.40852e+06	2.68149e+06
Lssp210085	439.36	203.18	438.35	C30H46O2	[M+H]+	3,11-dioxo-β-oleorene*	Terpenoids	Triterpene	-	1	3.94156e+06	3.70579e+06	4.18282e+06	2.02729e+06	1.69618e+06	1.78394e+06	1.57324e+06	1.44181e+06	1.984e+06	1.67223e+06	1.69298e+06	1.9236e+06	4.77187e+06	4.07503e+06	4.12536e+06	1.71007e+06	1.71105e+06	1.23318e+06	1.42678e+06	1.3384e+06	1.14322e+06	1.05572e+06	1.66307e+06	1.38447e+06	2.09591e+06	2.20432e+06	1.79067e+06	1.4441e+06	1.29799e+06	1.30145e+06	1.09512e+06	1.29486e+06	1.31544e+06	936440	1.00178e+06	1.09986e+06	2.08323e+06	2.73146e+06	2.71743e+06
Zbqn008291	473.36	473.36	474.371	C30H50O4	[M-H]-	3,13,15-Trihydroxyoleanane-12-one	Terpenoids	Triterpene	-	2	1.61779e+06	1.73771e+06	2.10692e+06	1.17611e+06	988528	945695	1.00491e+06	832439	678205	907506	693332	845913	2.28763e+06	1.78116e+06	2.18725e+06	1.12726e+06	1.21003e+06	872912	871160	603235	537939	493712	942238	854914	1.2166e+06	1.00751e+06	1.04147e+06	882573	703337	628906	644084	652150	752568	512270	504469	530927	1.05181e+06	1.12797e+06	1.13078e+06
pmn001591	487.34	469.33	488.35	C30H48O5	[M-H]-	3,19,23-Trihydroxyurs-12-en-28-oic acid (Rutundic acid)	Terpenoids	Triterpene	20137-37-5	3	28244.8	24344.3	31931.5	23202.5	13367	15873.6	21785.4	30247.3	13706.9	32828.3	24199.1	26982.7	48524.4	25311.4	34621.3	29364.5	30297.9	30848.4	29430.6	20904.6	28096.2	22866.3	34184.8	31533.5	68621.8	75329.9	80341.2	170432	124113	127001	99603.3	143580	95394.2	98717.4	112108	99119.1	45856.5	45429.7	50847.7
pmp000266	473.36	207.17	472.355	C30H48O4	[M+H]+	3,19-Dihydroxyolean-12-en-28-oic acid	Terpenoids	Triterpene	-	3	12961.1	12172.2	18341	8254.42	9157.64	7198.25	8252.54	7086.17	9680.13	682.339	682.339	7217.44	21436.9	18194.3	22535.7	8512.48	5672.72	11975.4	9675.67	9096.32	11791.7	3411.7	8100.43	10224.8	28967.5	37974.3	29376.9	29194	23385.2	17818.7	12931.8	22966.9	13982	12794.8	17468.8	13999.4	14432.8	17971.2	11304.3
Lmzn006169	471.35	471.35	472.355	C30H48O4	[M-H]-	3,19-Dihydroxyurs-12-en-28-oic acid (Pomolic acid)*	Terpenoids	Triterpene	13849-91-7	1	1.6206e+07	1.66022e+07	2.47227e+07	1.17711e+07	1.65491e+07	1.06976e+07	1.31045e+07	8.47704e+06	1.46056e+07	4.04092e+06	5.06656e+06	1.40582e+07	2.3253e+07	2.13399e+07	2.66016e+07	1.87897e+07	2.04664e+07	1.711e+07	1.42291e+07	1.02714e+07	1.36376e+07	1.19707e+07	7.0303e+06	1.71893e+07	11673.8	11673.8	11673.8	124372	58369.1	65347	128229	101631	102667	112935	109895	123057	1.16388e+07	1.24199e+07	1.00385e+07
Lhnp110101	473.36	427.36	472.355	C30H48O4	[M+H]+	3,20-Dihydroxyurs-21-en-28-oic acid (Oleanderic acid)*	Terpenoids	Triterpene	-	1	622259	575599	652754	538946	511786	449543	398146	327302	406946	466950	458529	408493	767054	643169	788246	437778	475578	482140	402609	287217	320547	257715	382627	320136	2.15815e+06	2.05378e+06	1.92169e+06	1.74562e+06	1.74795e+06	1.59683e+06	1.33754e+06	1.77519e+06	1.35405e+06	1.36314e+06	1.43844e+06	1.35413e+06	799162	1.07145e+06	967310
Hmbn004734	455.32	455.32	456.324	C29H44O4	[M-H]-	3,23-Dihydroxy-30-noroleana-12,20(29)-dien-28-oic acid (30-Norhederagenin)	Terpenoids	Triterpene	117654-06-5	2	151147	74756.2	162005	271931	114747	105900	162421	307836	82280.3	285528	105042	120083	146650	58293.6	107953	320464	229033	267707	110332	112603	98950	142287	248307	97466.1	8716.42	8716.42	8716.42	8716.42	43582.1	8716.42	8716.42	8716.42	8716.42	8716.42	8716.42	8716.42	54569.7	91643.4	69737.4
Wmmp000180	473.36	409.34	472.355	C30H48O4	[M+H]+	3,23-Dihydroxylup-20(29)-en-28-oic acid (Oplopanaxogenin C)	Terpenoids	Triterpene	161984-22-1	3	32448.7	34649	31835.7	27656.5	24366.6	23760.4	17445.3	17034.1	21353.6	21771.3	24012.1	25175.7	38262.3	29060.6	38818.3	25809.1	21184.1	24018.7	22308.4	11522.5	14944.1	15324.3	18020.7	16281.6	95674.5	110151	94417.3	86896.5	78088.7	77824.4	59407.2	74436.7	57199	59562.6	65862.3	61189.9	29778.7	45199.4	42298.1
Hmbn005207	471.351	471.351	472.355	C30H48O4	[M-H]-	3,23-Dihydroxyolean-12-en-28-oic acid (Hederagenin)*	Terpenoids	Triterpene	465-99-6	1	1.66415e+07	1.83681e+07	2.61839e+07	1.24222e+07	1.79964e+07	1.20176e+07	1.39261e+07	9.74345e+06	1.59473e+07	4.47647e+06	5.51016e+06	1.57228e+07	2.51328e+07	2.16083e+07	2.77579e+07	1.37711e+07	2.33469e+07	1.81464e+07	1.51227e+07	1.09857e+07	1.44729e+07	1.30064e+07	6.58289e+06	1.74821e+07	11158.2	11158.2	11158.2	89922.7	55790.8	69427.4	108518	73227.7	89387.6	92447.6	98151.9	115874	1.36179e+07	1.27496e+07	1.03435e+07
pmn001705	471.348	471.35	472.355	C30H48O4	[M-H]-	3,24-Dihydroxy-17,21-semiacetal-12(13)oleanolic fruit*	Terpenoids	Triterpene	-	1	1.63789e+07	1.65603e+07	2.39757e+07	1.1678e+07	1.77006e+07	1.36701e+07	1.3139e+07	9.11449e+06	1.31857e+07	5.1791e+06	4.94792e+06	1.37054e+07	2.22877e+07	2.27525e+07	2.67719e+07	1.40314e+07	1.2993e+07	1.63645e+07	1.4046e+07	9.53588e+06	1.32889e+07	1.14701e+07	6.27967e+06	1.6592e+07	92205.2	12348.9	12348.9	94593.1	68951.3	61744.7	117059	71119.2	101461	111482	65682.8	122095	1.13061e+07	9.3218e+06	9.48963e+06
Lmdn006811	455.35	455.35	456.36	C30H48O3	[M-H]-	3,24-Dihydroxyolean-12-en-22-one (Soyasapogenol E)*	Terpenoids	Triterpene	6750-59-0	1	8.02925e+06	5.28125e+06	7.64956e+06	5.69595e+06	4.0877e+06	4.88608e+06	4.12866e+06	3.38127e+06	4.33476e+06	4.62826e+06	4.71762e+06	3.25396e+06	9.09767e+06	7.36221e+06	7.54231e+06	4.17686e+06	4.35468e+06	4.58344e+06	4.32564e+06	4.33287e+06	2.66451e+06	4.35729e+06	4.02341e+06	3.62029e+06	6.44367e+06	6.01156e+06	5.82146e+06	4.53276e+06	4.95682e+06	4.72601e+06	3.44798e+06	4.88302e+06	3.87504e+06	4.57331e+06	4.48491e+06	3.61887e+06	6.59341e+06	5.31326e+06	6.32838e+06
Zjmp102705	473.36	409.35	472.355	C30H48O4	[M+H]+	3,29-Dihydroxyolean-12-en-28-oic acid (Mesembryanthemoidigenic acid)	Terpenoids	Triterpene	4871-87-8	1	552623	542886	762280	468972	477574	380592	285043	317743	413771	241545	297339	285270	749640	716612	837337	655280	659818	547078	388110	360780	430879	299331	394808	445750	14472.1	7657.34	10113.8	13137.1	9725.95	19532.1	1531.47	1531.47	1531.47	1531.47	1531.47	1531.47	310107	392908	439758
Zmpp002571	303.05	257.05	302.043	C15H10O7	[M+H]+	3,3',4',5',7-Pentahydroxyflavone; Robinetin	Flavonoids	Flavonols	490-31-3	2	335458	256926	408143	158559	247928	218487	172459	150272	204019	188473	91261.1	118991	488619	465890	316274	302448	104413	200161	257544	187990	134553	116358	189988	255947	17677.7	2174.82	2174.82	58181.9	10874.1	34790.5	2174.82	2174.82	2174.82	39479.3	42343.3	43398.3	102781	154091	149490
Zmlp007578	345.06	313.03	344.053	C17H12O8	[M+H]+	3,3',4-O-Trimethylellagic acid	Tannins	Tannin	1617-49-8	2	33376	33376	33376	458440	348057	485397	277331	442806	442640	243411	166880	254414	33376	33376	33376	420805	445098	520274	279624	179405	406136	397885	194822	262204	33376	33376	33376	33376	33376	33376	33376	33376	33376	33376	33376	33376	168060	181549	189905
Hmgp001916	671.18	347.07	670.174	C29H34O18	[M+H]+	3,3',5,7-Tetrahydroxy-4',6-Dimethoxyflavone-7-O-Gentiobioside; (Laciniatin-7-O-Gentiobioside)	Flavonoids	Flavonols	-	2	2330.11	2330.11	2330.11	2330.11	2330.11	2330.11	359148	175986	86499.2	1.02544e+06	680641	325873	2330.11	2330.11	2330.11	2330.11	2330.11	11650.5	903154	1.96482e+06	372364	1.28986e+06	1.11403e+06	778084	2330.11	2330.11	2330.11	2330.11	2330.11	2330.11	2330.11	2330.11	2330.11	2330.11	2330.11	2330.11	202590	227917	275729
Wcfn003299	319.12	241.05	320.126	C17H20O6	[M-H]-	3,3-bis-(4-hydroxy-3-methoxyphenyl)-propane-1,2-diol	Others	Others	-	2	19051.3	17690.9	12418.5	43533.6	111996	71693.1	32652.2	48966.2	58490.9	20412.2	20412.2	27210.3	30333.6	19611.7	19053.6	77522.7	47607.8	72080.7	40817.2	31289.5	54415	42170.9	25851.8	42165.7	21768.2	20684.9	20409.7	61212.2	85692.2	81602.2	35373.6	44886.7	42170.9	62570.9	34006.7	42165.7	39453.6	40807.2	35369.3
HX1206	473.36	191.18	472.355	C30H48O4	[M+H]+	3,30-Dihydroxyurs-12-en-28-oic acid (Rubifolic acid)	Terpenoids	Triterpene	-	1	80421.3	74270.8	88018.3	69072.2	70193.1	60727.9	94701.1	72101.6	70158.1	66086.5	64667.5	99515	84958.1	79666.4	91862.6	46799.1	58585.9	34855.5	72445.4	63490.8	43190	29616.4	63514.4	59003	53611.2	47432.4	42575.4	24954.9	18909.6	25675.7	28362.4	20663.1	28651.5	19319.1	16722.3	18620.8	67239.8	81705.2	51146.1
Cmsp002787	227.09	181.05	226.084	C11H14O5	[M+H]+	3,4'-Dihydroxy-3',5'-dimethoxypropiophenone	Others	Ketone compounds	136196-47-9	1	103309	89529.2	118993	53290.3	96331.6	49841.3	124656	53894.4	80022.6	154799	108794	137142	98610.2	93092.7	97478	64222	95175.6	92928.7	89445.1	96342.4	73395.6	62446.7	123524	96342.4	107852	147324	166610	171146	318478	301475	185847	195930	55545.8	165454	239146	190410	94203.3	124678	127984
Hmmn007137	241.09	225.05	242.094	C15H14O3	[M-H]-	3,4'-Dihydroxy-5-methoxystilbene	Others	Stilbene	42438-89-1	3	131986	94716.2	50766.7	167404	261720	189330	971978	950419	470603	485428	790954	334446	10153.3	10153.3	10153.3	356302	442078	444140	512492	1.00233e+06	1.19025e+06	467201	771286	903245	10153.3	10153.3	10153.3	169269	127848	150980	223128	225191	404180	372388	419027	403765	371149	447801	409624
Lmsp004137	289.07	163.04	288.063	C15H12O6	[M+H]+	3,4,2',4',6'-Pentahydroxychalcone	Flavonoids	Chalcones	73692-51-0	2	5.64088e+06	6.33983e+06	6.21626e+06	5.66996e+06	4.2112e+06	4.46237e+06	1.43214e+06	3.86178e+06	3.03812e+06	720666	930907	1.30561e+06	3.39489e+06	5.77049e+06	4.29141e+06	4.88007e+06	3.66397e+06	3.47922e+06	1.87014e+06	853206	1.87254e+06	2.05605e+06	1.62891e+06	2.67685e+06	4.02619e+06	2.79452e+06	3.88674e+06	1.18664e+06	2.33208e+06	2.10189e+06	1.8959e+06	1.86299e+06	2.67387e+06	1.89306e+06	2.26044e+06	2.34458e+06	4.09029e+06	3.087e+06	4.29183e+06
Lmsn003297	449.11	287.06	450.116	C21H22O11	[M-H]-	3,4,2',4',6'-Pentahydroxychalcone-4'-O-glucoside	Flavonoids	Chalcones	-	2	5.35704e+06	4.13193e+06	4.68696e+06	2.58519e+06	1.75209e+06	4.22057e+06	2.55051e+06	2.5502e+06	6.73534e+06	2.66249e+06	3.61774e+06	1.709e+06	8.7112e+06	1.35339e+07	7.21757e+06	7.84262e+06	8.66947e+06	8.24776e+06	3.59988e+06	2.95175e+06	6.49151e+06	4.40379e+06	3.18954e+06	3.96819e+06	2.65874e+06	2.94283e+06	1.75519e+06	1.02257e+06	2.01157e+06	1.81678e+06	1.36065e+06	2.05448e+06	1.40265e+06	1.45847e+06	2.53022e+06	1.64042e+06	4.61731e+06	2.22995e+06	6.02808e+06
Layp003558	347.13	185.08	346.126	C15H22O9	[M+H]+	3,4,5-Trimethoxyphenol-1-O-β-D-glucoside	Phenolic acids	Phenolic acids	-	3	164036	146887	188127	142010	112897	143222	177207	150504	170907	240317	202719	240321	239134	315912	162666	143222	294932	247633	66761.4	188130	169925	165454	139601	137156	651252	586292	432077	598347	580146	691801	719815	515891	722141	793858	869113	566794	397756	404217	367752
Hmdn006855	455.35	455.35	456.36	C30H48O3	[M-H]-	3,4-Cycloopen-cycloaltin-4(29),25-diene-24(R)-hydroxy-3-carboxylic acid	Terpenoids	Triterpene	-	3	151588	172075	235286	290430	121148	111287	66997.4	168109	73028.7	89492.8	155713	130297	130898	249064	238614	136284	272611	169412	147048	157022	84072.7	77948.5	138821	136871	43654.8	173461	150947	175085	151887	147395	126043	81651.1	86949.3	92597.8	97553.2	89000.3	114951	126313	175942
Zmhn004909	477.06	169.01	478.075	C21H18O13	[M-H]-	3,4-Digalloylshikimic acid	Phenolic acids	Phenolic acids	-	1	5.82304e+06	5.22952e+06	4.30304e+06	3.0018e+07	1.46047e+07	2.16553e+07	9.45999e+06	8.01361e+06	1.31362e+07	3.79871e+06	3.9388e+06	5.67898e+06	1.001e+06	3.4923e+06	1.19703e+06	1.65303e+07	1.7579e+07	2.09152e+07	6.70415e+06	3.65627e+06	1.13343e+07	9.03645e+06	6.41662e+06	4.12927e+06	2.4814e+07	2.2953e+07	2.39105e+07	2.03424e+07	2.23648e+07	2.04885e+07	8.49753e+06	8.47036e+06	9.61729e+06	4.88211e+06	4.25872e+06	2.81034e+06	1.34601e+07	1.75761e+07	1.41986e+07
Lahp003986	435.13	273.08	434.121	C21H22O10	[M+H]+	3,4-Dihydro-4-(4'-hydroxyphenyl)-5,7-dihydroxycoumarin glucoside	Lignans and Coumarins	Coumarins	-	1	76803.4	70099.4	73956.1	159554	162330	190079	145682	137358	134072	151230	130405	135968	97684.7	71937.2	169248	251123	149849	357944	262214	199788	169436	260159	273319	184526	663265	714405	778306	586784	933691	427257	790697	688193	456447	599412	588240	636722	710901	313548	504030
Wbmp003788	389.22	209.15	388.21	C19H32O8	[M+H]+	3,4-Dihydroxy-7,8-dihydro-β-ionone-4-O-β-D-glucoside*	Terpenoids	Sesquiterpenoids	-	3	285094	244341	338870	355023	490178	436317	713141	828877	1.02369e+06	791260	505012	679437	582377	506121	469517	1.32575e+06	836256	1.12108e+06	415951	520667	680723	727605	610463	1.1102e+06	51450.5	109101	37758.5	31981.2	32489.6	99116.5	62978.4	60049.3	145984	67891.4	49435.7	96404.1	278014	424730	387766
Jmbn003691	311.11	59.01	312.121	C15H20O7	[M-H]-	3,4-Dihydroxyallylbenzene-3-O-glucoside	Others	Others	-	2	600119	470844	1.2911e+06	478127	271740	595556	378439	403049	287417	292089	204581	351878	1.44405e+06	1.6057e+06	1.66681e+06	491584	729867	390118	468777	334729	483543	210307	448543	427681	5842.84	5842.84	5842.84	5842.84	5842.84	5842.84	30384.8	32722.7	42055	162978	29214.2	32404.7	388788	238347	232637
pme2598	167.03	123.05	168.042	C8H8O4	[M-H]-	3,4-Dihydroxybenzeneacetic acid*	Phenolic acids	Phenolic acids	102-32-9	3	76596.2	116252	79590.3	147817	131157	174706	129834	137626	110104	134036	171565	160364	110119	106406	91319.2	221420	170592	183103	130117	90483.6	114188	95764.8	154401	121268	130918	96353.8	53140.8	104146	96326.3	97100	90988	98921	83572	161986	187075	189144	91567.8	137628	157389
mws0183	153.02	109.03	154.027	C7H6O4	[M-H]-	3,4-Dihydroxybenzoic acid (Protocatechuic acid)*	Phenolic acids	Phenolic acids	99-50-3	3	344565	190411	230027	271983	348648	271706	397914	590301	391025	874435	512472	482786	243029	234423	230029	465291	396164	334950	421565	426770	561903	332353	376959	564117	150458	259767	159206	233529	265861	206416	234423	279881	308771	333277	326646	373854	237027	278131	286894
Lmmp003530	345.17	137.06	344.162	C20H24O5	[M+H]+	3,4-Divanillyltetrahydrofuran*	Lignans and Coumarins	Lignans	34730-78-4	1	574040	411480	485277	83677.1	75321.4	81909.5	57743.2	69408.5	57170.4	67986.5	38852.2	34823.6	410749	364530	392586	106044	59845.4	72175	116097	73219.8	71396	54689.6	90293	66941.7	76215.4	102277	116213	31559.6	40344.5	35910.5	16326.5	53350.1	76058.3	43934.4	23941.4	35910.5	169061	134919	90081.1
Zahp007439	177.05	149.02	176.047	C10H8O3	[M+H]+	3,4-Methylenedioxycinnamaldehyde	Others	Aldehyde compounds	58095-77-5	1	1.067e+06	1.00042e+06	952764	900839	1.25606e+06	1.14648e+06	795387	1.10882e+06	1.10269e+06	930984	1.26439e+06	1.11366e+06	1.07119e+06	1.07283e+06	1.14339e+06	1.02516e+06	1.09282e+06	1.1585e+06	1.08939e+06	761108	689939	1.19904e+06	1.18179e+06	729478	1.49689e+06	2.38096e+06	1.34863e+06	1.08176e+06	1.0635e+06	800645	1.17072e+06	1.50864e+06	1.29491e+06	2.47246e+07	2.33494e+07	2.20817e+06	1.12504e+06	943769	670366
Laln003968	443.15	149.06	444.163	C20H28O11	[M-H]-	3,4-dihydroxyallyl benzene-xylose-glucoside	Phenolic acids	Phenolic acids	-	2	47405.8	57419.1	169703	40100.5	87667.2	72062.3	63152	36034.5	60643.4	69267.8	50033.2	107916	56208.6	70934.3	156938	2966.9	2966.9	2966.9	16072.7	14834.5	46037.4	52323.3	45511	18252.5	92341	139878	96378.8	46341.9	29287.3	46673	87715.3	63057.9	19842.6	40530.8	59010.8	95746.3	41248.3	93455.4	65848
Jmwn002172	315.11	135.04	316.116	C14H20O8	[M-H]-	3,4-dihydroxyphenylethanol-β-D-glucopyranoside	Others	Alcohol compounds	-	2	67354.5	141100	121533	83506.4	85546.7	84419.2	153224	129341	103157	111389	133736	81810.4	137600	77828.5	75833.6	112746	112064	102191	102892	105226	67460.7	109560	82781	109074	99777.6	93281.4	87391.7	111496	129420	55915.1	11183	11183	11183	11183	11183	11183	82312.5	124221	91318.8
Jmzn006005	177.06	117.04	178.063	C10H10O3	[M-H]-	3,4-methylenedioxy cinnamyl alcohol	Others	Alcohol compounds	58095-76-4	3	144904	165622	196298	108371	119384	125924	137089	120344	97217.5	133326	115037	134377	203434	197254	249358	106111	114747	128406	108592	115102	90477.4	112886	152597	101103	114749	104871	88700.4	58636.8	71837.1	66954.2	59656.9	51025.9	95814.9	10205.2	10205.2	10205.2	97413.3	146377	123485
Lahp003422	459.093	139.039	458.085	C22H18O11	[M+H]+	3,5,3',4',5'-penta-hydroxyflavan-7-gallate*	Flavonoids	Flavanols	-	1	1137.77	1137.77	1137.77	1137.77	1137.77	1137.77	67771.9	51516.2	73643.8	88099.4	169430	77266.2	28387.7	9804.19	16270.1	30554.1	32536.2	5688.83	226714	276500	116554	82767.5	121977	97596.2	1.07992e+06	1.02994e+06	890462	913284	905265	800916	496064	569975	456702	314448	294118	474380	371692	237194	339868
Lhhp101903	407.13	245.08	406.126	C20H22O9	[M+H]+	3,5,4'-Tetrahydroxystilbene-2-O-β-D-glucoside*	Others	Stilbene	-	3	2484.56	2484.56	2484.56	2484.56	2484.56	2484.56	52787.1	50432.3	12422.8	54008.7	31912.1	69864.3	2484.56	2484.56	2484.56	45457.8	42322.6	17900.4	47707	77622.9	37265.3	48186.4	64554.6	73186.9	265002	108699	233918	160977	177374	183867	221285	191144	253853	266053	273183	237727	115289	80764.6	76207.4
Wagp009079	403.14	373.09	402.132	C21H22O8	[M+H]+	3,5,6,7,8,4'-Hexamethoxyflavone	Flavonoids	Flavonols	34170-18-8	3	21661.5	14196.7	33055.5	17842.4	7376.91	20933.1	16871.8	23382.1	18836.2	11028.9	12906.1	19465.3	20160.1	14898.6	12169.3	30002.4	25141.3	12459.2	19434.9	9008.63	14060.4	10791.6	10140.2	22915.5	11778.1	12283.5	18142.8	21490.4	16534.3	13070.5	21770.5	16668.9	15206.4	20565.1	29462	17176.8	22403	19030.5	13289.8
Hmyp002315	303.04	257.04	302.043	C15H10O7	[M+H]+	3,5,7,4'-Tetrahydroxy-Coumaronochromone	Others	Chromone	-	1	525991	516948	917805	631919	486578	386261	354500	468234	646114	291845	161454	386941	768018	866957	1.07518e+06	734771	507708	929415	556148	420779	439982	225338	378872	634985	41305.2	58544.6	41156.7	271059	76493.1	109022	218029	283374	98334.1	302668	232725	239017	311879	543777	431526
mws0914	271.06	151	272.068	C15H12O5	[M-H]-	3,5,7-Trihydroxyflavanone (Pinobanksin)	Flavonoids	Flavanonols	548-82-3	1	25951.9	61746.8	54921.6	49886.9	59944.2	55571.1	94551.6	98447.3	94297.1	77858.2	104397	95652.9	50196.7	47276.8	59509.7	106643	74084.1	107766	105662	153501	167386	90650	93174.1	177950	101225	127921	135134	83634.5	72298.1	132353	68960.1	103440	101781	46821	63334.6	63338	76339.1	93174.1	169116
Wasn002043	485.09	315.07	486.101	C20H22O14	[M-H]-	3,5-Di-Galloyl Sorbitol	Phenolic acids	Phenolic acids	-	1	48024	64646.1	48855.9	142697	183051	129893	254483	763841	339758	106163	397444	148004	56609.4	30642.7	34323.7	660800	240050	373271	320352	693265	480745	335832	315595	908456	45294	53941.3	33023.3	27650.9	40528.8	41969	31300.1	74215.6	66607.5	39104.7	70467.3	50881.9	182233	193321	229393
Waxn004903	747.15	585.12	748.149	C33H32O20	[M-H]-	3,5-Di-O-caffeoyl-1-O-(2,4-dimaloyl)-quinic acid	Phenolic acids	Phenolic acids	-	2	7370.55	18141.1	13262.7	35217.1	22318.5	27499.7	48874.7	59564.8	31985.6	64980.6	66490	44172.8	15117.6	1474.11	1474.11	126794	72107.1	63350.7	95725.8	76403.6	48279.5	165021	61090.1	67184	16195	25687.4	18045	67307.3	44872.4	47092	63942.4	54444.9	47642.6	55331.4	49557.8	44293.4	33607.1	44872.4	85891.3
Lahp002608	188.07	118.07	187.063	C11H9NO2	[M+H]+	3,5-Dihydro-2H-Furo[3,2-C]Quinolin-4-One*	Alkaloids	Quinoline alkaloids	-	1	1.73978e+06	1.74533e+06	2.06095e+06	2.80216e+06	2.37356e+06	2.40231e+06	3.0307e+06	2.72432e+06	2.99689e+06	3.29763e+06	1.99275e+06	3.22338e+06	1.35954e+06	1.71355e+06	1.48696e+06	2.0376e+06	2.29015e+06	2.38356e+06	2.20067e+06	2.09711e+06	1.99715e+06	2.58044e+06	2.55156e+06	3.01458e+06	2.41196e+06	2.70799e+06	2.69463e+06	1.36192e+06	2.02002e+06	1.36835e+06	998759	1.2302e+06	1.41852e+06	1.41762e+06	1.40561e+06	1.15251e+06	2.14307e+06	2.40197e+06	2.05984e+06
HJN037	183.03	124.02	184.037	C8H8O5	[M-H]-	3,5-Dihydroxy-4-methoxybenzoic acid; 4-O-Methylgallic Acid*	Phenolic acids	Phenolic acids	4319-02-2	3	2091.7	2091.7	2091.7	66650.7	81953.8	65300.4	262551	288672	242959	338559	410288	257228	2091.7	2091.7	2091.7	50952.3	71858.8	201160	336944	382890	310882	257357	346145	402982	19678.2	10458.5	10682.7	22064.9	26139.7	36587.8	62828.4	33947.3	42115.9	53764.6	43115.3	60669.9	163364	135850	102902
Zapn006835	211.08	169.07	212.084	C14H12O2	[M-H]-	3,5-Dihydroxystilbene; Pinosylvin	Others	Stilbene	22139-77-1	2	122.894	122.894	122.894	122.894	122.894	122.894	9809.76	27799.9	150196	52838.4	77166.5	20033.7	7377.4	122.894	614.468	122.894	122.894	122.894	12653.7	40147.3	241801	10498.8	8272.6	218441	122.894	122.894	122.894	122.894	122.894	122.894	3543.48	8202.45	7917.62	11072.1	13678	17062.5	32906	25069.8	30992.3
Latp011219	149.1	121.06	148.088	C10H12O	[M+H]+	3,5-Dimethyl-2,3-dihydrobenzofuran	Others	Others	-	3	2.06779e+07	2.00252e+07	1.64149e+07	1.9908e+07	2.00208e+07	1.95733e+07	1.86872e+07	1.75381e+07	2.18092e+07	2.04914e+07	2.21192e+07	1.85811e+07	1.45714e+07	1.54141e+07	1.74673e+07	2.12516e+07	1.60387e+07	1.6396e+07	1.82941e+07	1.80755e+07	1.54207e+07	1.77281e+07	1.71471e+07	1.67472e+07	1.89287e+07	1.71556e+07	1.78528e+07	1.75645e+07	1.75592e+07	1.83763e+07	1.76723e+07	1.92181e+07	1.65357e+07	1.79347e+07	1.63023e+07	1.5612e+07	1.95213e+07	2.09813e+07	1.7124e+07
Zblp004317	206.08	120.09	205.074	C11H11NO3	[M+H]+	3-(2-oxopropyl)-3-hydroxyindolin-2-one	Alkaloids	Plumerane	-	2	60920.1	53457.4	101466	163243	133042	151571	267841	93143.4	209828	529327	227124	390567	85445.1	71765.6	81500.3	169615	289646	189297	211186	226348	231876	168886	166099	152574	12771.7	41027.1	39531.2	2554.34	24697.2	2554.34	27501.7	24292.8	29220.9	17352	19093.5	37391.6	95793.5	100434	149832
Lacp005014	371.21	133.1	370.199	C19H30O7	[M+H]+	3-(3'-Hydroxybutyl)-2,4,4-trimethylcyclohexa-2,5-dienone glucoside	Terpenoids	Sesquiterpenoids	-	3	182333	348838	479778	669619	600453	252914	759479	835918	609767	691698	540118	691694	337062	282322	367933	771168	942661	696113	830127	473893	707888	311131	766835	712058	1.90576e+06	1.7882e+06	969953	1.18898e+06	1.57316e+06	1.55392e+06	1.32736e+06	2.38249e+06	1.36501e+06	1.21051e+06	1.15039e+06	1.59823e+06	719631	1.00957e+06	707247
mws0467	165.06	119.05	166.063	C9H10O3	[M-H]-	3-(4-Hydroxyphenyl)-propionic acid	Phenolic acids	Phenolic acids	501-97-3	2	132853	126287	103030	93072.1	61178.6	59495.7	63155	141913	85484.1	136382	65275.7	93518.6	240089	141246	137921	98093.4	138739	102692	161276	170939	145106	125788	132853	124632	2264.99	2264.99	2264.99	16703.4	40345.4	51650.5	29105.5	35229.7	11324.9	24159.7	26093.5	41640.8	67612.2	76447.3	48224.5
Lamp007045	477.14	315.08	476.132	C23H24O11	[M+H]+	3-(4-hydroxybenzene)-5,7-dihydroxy-6-methoxychroman-4-one glucoside	Flavonoids	Other Flavonoids	-	2	158402	185152	176981	108015	120655	89738.7	98854.2	131015	122033	129867	116074	133315	250526	219794	220650	151700	149401	108031	126420	82762.3	83889.6	125774	171234	78154.8	157175	135634	173533	120690	144805	110346	96550.9	77354	140189	110330	117222	98850.7	138256	124102	147351
Zbfn003303	337.09	163.04	338.1	C16H18O8	[M-H]-	3-(Hydroxycinnamoyl)-quinic acid*	Phenolic acids	Phenolic acids	-	1	8457.8	96846	8457.8	58832.6	8457.8	8457.8	8457.8	8457.8	50852.2	78868	8457.8	8457.8	124963	95946.4	110412	8457.8	8457.8	8457.8	8457.8	8457.8	8457.8	8457.8	42289	8457.8	636656	911126	452790	261450	286864	215471	181565	176749	147311	117423	165749	85302.4	137936	52893.9	158686
Lhhp102901	361.16	189.09	360.157	C20H24O6	[M+H]+	3-(α,4-Dihydroxy-3-methoxybenzyl)-4-(hydroxy-3-methoxybenzyl)	Others	Others	-	1	207379	207469	334372	242661	351024	331792	325521	289792	389790	345821	204261	303162	200055	190340	253712	335788	392669	250977	274785	281892	197111	288097	256870	156933	299544	291413	291213	196164	141999	179173	123879	164112	185994	159802	253655	162912	222950	295693	186661
pme1738	138.08	94.07	137.071	C7H9N2O	[M+H]+	3-Carbamyl-1-methylpyridinium;(1-Methylnicotinamide)	Alkaloids	Pyridine alkaloids	1005-24-9	3	2.59463e+07	2.40073e+07	2.77984e+07	2.47339e+07	2.61061e+07	2.73941e+07	2.76824e+07	2.43882e+07	2.20694e+07	2.65506e+07	2.36113e+07	2.45173e+07	2.68421e+07	2.66623e+07	2.98667e+07	2.52513e+07	2.54167e+07	2.11896e+07	2.46382e+07	1.73226e+07	2.51072e+07	2.31302e+07	2.07616e+07	2.27551e+07	2.58829e+07	2.91905e+07	2.67361e+07	1.86349e+07	2.30608e+07	1.90695e+07	1.77493e+07	1.77059e+07	1.72581e+07	1.87183e+07	1.80922e+07	1.83079e+07	2.48849e+07	2.43826e+07	2.43772e+07
MWS1777	128.03	93.06	127.019	C6H6ClN	[M+H]+	3-Chloroaniline	Alkaloids	Alkaloids	108-42-9	1	1.28829e+07	1.44318e+07	1.5759e+07	1.21918e+07	1.18631e+07	1.20172e+07	9.83417e+06	9.06607e+06	1.17731e+07	1.0257e+07	1.0378e+07	1.0386e+07	1.70348e+07	1.47789e+07	1.49466e+07	1.34394e+07	1.042e+07	1.30552e+07	8.14185e+06	8.3331e+06	1.22593e+07	1.25641e+07	8.3675e+06	8.60434e+06	1.38621e+07	1.51591e+07	1.54119e+07	8.3318e+06	9.86043e+06	7.56273e+06	1.20493e+07	1.086e+07	1.05819e+07	1.47207e+07	1.37239e+07	1.23879e+07	9.23648e+06	1.05634e+07	1.09679e+07
pmn001515	325.06	93.03	326.064	C14H14O9	[M-H]-	3-Galloylshikimic acid	Phenolic acids	Phenolic acids	110082-91-2	1	59675.7	69749.4	71489.3	52881.9	53661	57693.3	45794.5	32926.4	43734.8	45024.8	6795.43	30656.9	109871	102685	107546	77499.5	63785.5	72790.9	40199.1	35034.8	37782.5	1359.09	1359.09	1359.09	302877	349861	225940	197241	175835	115428	109913	100756	87931	60406.3	62792.6	69006.2	75416.1	81043.9	70868.6
MWSHC20102	197.08	151.04	196.074	C10H12O4	[M+H]+	3-Hydroxy-1-(4-Hydroxy-3-Methoxyphenyl)Propan-1-One	Others	Ketone compounds	2196-18-1	2	565491	498533	721370	1.05263e+06	749525	989896	812847	738869	848816	1.06154e+06	947831	961049	604457	439872	409879	877577	880459	1.07132e+06	658761	617301	656457	780249	824363	693141	732063	1.28383e+06	957827	876426	993609	892547	819581	926648	780532	1.43112e+06	1.05606e+06	676036	939107	481703	919824
Lafp002722	389.15	155.07	388.136	C17H24O10	[M+H]+	3-Hydroxy-1-(4-hydroxy-3,5-dimethoxy-phenyl)-propan-1-one glucoside	Phenolic acids	Phenolic acids	-	1	9092.69	12472.8	19504.5	9077.27	18143.1	15866.3	34005.2	6809.2	16921.9	22678	20407.2	18142.4	26382.2	11360.7	22314.5	18357.5	11342.4	15872.3	21542.4	21542.4	7942.4	10226.7	12623.6	7942.4	19305.8	34005.2	26078	19278	21542.4	46474.6	24942.1	35120	24942.4	34005.2	32878	17010.2	18171.7	21542.4	9071.32
MWStz282	206.08	118.07	205.074	C11H11NO3	[M+H]+	3-Hydroxy-3-acetonyloxindole	Alkaloids	Plumerane	33417-17-3	2	2807.58	2807.58	2807.58	2807.58	2807.58	14037.9	2807.58	2807.58	69217.2	2807.58	2807.58	2807.58	2807.58	2807.58	2807.58	2807.58	2807.58	2807.58	2807.58	2807.58	2807.58	2807.58	30578.5	2807.58	2807.58	2807.58	2807.58	356128	241395	319332	276688	226448	303208	65196.8	81972.3	64889.9	128280	39748.2	67104.3
Lcsn001739	162.055	92.0553	163.063	C9H9NO2	[M-H]-	3-Hydroxy-3-methyloxindole	Alkaloids	Plumerane	3040-34-4	3	57730.1	76975.6	73478.1	22751	11810.4	15375.5	7897.89	14355.2	9292.52	9076.64	3513.68	11960.3	58609.3	60365.1	82223.1	11381.8	9289.99	19443.9	702.736	702.736	702.736	702.736	702.736	702.736	89226.5	90968	44621.1	16227.8	9293.75	10135.5	17077.8	21346.2	11822.9	7604.13	5915.73	8294.96	16663.7	20172.1	20260.8
pmn001690	327.14	165.09	328.152	C16H24O7	[M-H]-	3-Hydroxy-4-isopropylbenzylalcohol-3-O-glucoside	Others	Alcohol compounds	-	3	376423	162371	170794	230953	360047	277147	229587	211361	271549	102523	247754	246351	207187	298177	320144	219759	275744	289843	174972	173570	216486	151195	214686	221161	369904	494183	325222	226786	454957	284146	282778	260320	305303	243559	334614	254908	244290	281379	218361
pmn001547	589.12	437.1	590.127	C27H26O15	[M-H]-	3-Hydroxy-5-Methylphenol-1-O-(6'-Digalloyl)Glucoside	Phenolic acids	Phenolic acids	-	3	68122.3	109299	66535.3	172651	95143.8	188507	155227	133056	155232	58614.5	88710.5	140977	43377.7	83954.3	69704.5	138576	155227	177402	90292.8	87132.7	93462	56505	125136	96260.7	64953	36447.8	41130.2	52280.8	57038.3	79202.8	47529.3	49121.4	44360	54004.1	50698.5	33274.8	98213.5	102965	114698
Lhdp120311	373.22	135.12	372.215	C19H32O7	[M+H]+	3-Hydroxy-7,8-dehydro-ionol-9-O-β-D-glucopyranoside	Terpenoids	Monoterpenoids	-	3	97829.2	142025	115977	248490	164311	56792.4	402472	396143	347779	661671	394727	263825	170135	233264	161318	414578	640703	369312	351219	281144	340583	143228	744461	488356	61701.9	42226.6	31663	65115.7	42222.1	36999.1	34687.6	55695.4	52767.2	77419.8	93520.4	52771.7	79980.3	192954	164039
Lmmn009170	455.353	455.353	456.36	C30H48O3	[M-H]-	3-Hydroxy-9,19-cyclolanost-24-en-26-oic acid (Mangiferolic acid)*	Terpenoids	Triterpene	4184-34-3	1	6.5332e+06	5.25405e+06	9.14444e+06	5.94674e+06	4.61211e+06	5.0699e+06	4.2045e+06	3.61517e+06	3.99033e+06	5.08216e+06	5.06612e+06	3.16853e+06	8.17047e+06	7.96459e+06	7.75213e+06	3.78735e+06	5.65128e+06	4.53017e+06	4.421e+06	4.25716e+06	3.12806e+06	4.08303e+06	4.88562e+06	4.69427e+06	6.17661e+06	6.16503e+06	5.71429e+06	5.66566e+06	4.66963e+06	4.5236e+06	3.68815e+06	4.74214e+06	3.95957e+06	4.06549e+06	4.2228e+06	3.65899e+06	5.79637e+06	5.03566e+06	5.46474e+06
Wagp005297	373.22	211.17	372.215	C19H32O7	[M+H]+	3-Hydroxy-beta-ionol 3-Glucoside	Others	Others	-	3	82999.9	101547	93839.7	96480.1	124236	145062	150344	138472	117216	137467	123965	91195.4	158252	171289	145067	321765	220676	225988	177971	91183.9	154296	115200	184627	173108	69569.6	48559.1	56029.2	74003.9	65942.6	88920.9	71489.7	64559.9	26267.9	13523.4	73863.7	44935.9	97989.2	88555	117256
MWSmce248	163.045	119.054	164.047	C9H8O3	[M-H]-	3-Hydroxycinnamic Acid*	Phenolic acids	Phenolic acids	14755-02-3	3	158400	439814	110353	218197	373460	402440	407289	373354	286071	444462	315167	473553	229509	94127.6	192340	656095	470319	324864	488048	345873	386320	405674	452540	331327	116862	53128.7	80797.4	51234.9	101088	79205.1	142236	143855	177776	105458	187506	132539	192340	242440	265999
Lmmn008971	455.35	455.35	456.36	C30H48O3	[M-H]-	3-Hydroxycycloarta-24-ene-26-oic acid (Isomangiferolic acid)*	Terpenoids	Triterpene	13878-92-7	1	6.72138e+06	5.74631e+06	6.79139e+06	8.31937e+06	6.26968e+06	6.84158e+06	1.47959e+07	8.35676e+06	6.0726e+06	9.57896e+06	7.47876e+06	8.91536e+06	7.94776e+06	6.30087e+06	1.83182e+07	8.39442e+06	8.27294e+06	9.71127e+06	6.73796e+06	4.94179e+06	4.8535e+06	7.59222e+06	1.59507e+07	8.81248e+06	1.52048e+07	4.34161e+06	3.76501e+06	1.23908e+07	3.76432e+06	3.72826e+06	3.5296e+06	3.23561e+06	3.50912e+06	3.44747e+06	2.63613e+06	3.97783e+06	5.56317e+06	6.65596e+06	9.03704e+06
HJN110	455.36	455.36	456.36	C30H48O3	[M-H]-	3-Hydroxylup-20(29)-en-28-oic acid (Betulinic acid)*	Terpenoids	Triterpene	472-15-1	1	5.90851e+06	6.21665e+06	8.19379e+06	5.03812e+06	5.33178e+06	3.82722e+06	4.73502e+06	3.58705e+06	5.10956e+06	3.43915e+06	4.42448e+06	3.79935e+06	1.01408e+07	1.47596e+07	6.6726e+06	4.20583e+06	5.26495e+06	4.71675e+06	4.97768e+06	5.10335e+06	2.59057e+06	3.03739e+06	4.80326e+06	4.43323e+06	5.48227e+06	6.5293e+06	6.00677e+06	5.13071e+06	4.94877e+06	4.22755e+06	2.84125e+06	5.39176e+06	3.68517e+06	4.81046e+06	4.1261e+06	3.54532e+06	5.72781e+06	5.12236e+06	5.46635e+06
Lmqp013490	457.37	203.18	456.36	C30H48O3	[M+H]+	3-Hydroxyolean-12-en-24-oic acid (α-Boswellic acid)	Terpenoids	Triterpene	471-66-9	2	206240	183806	257150	100531	108091	98852.2	97624.9	73529.6	129923	128312	118188	135764	295111	257810	264038	100597	99764.7	72688.2	81150.4	74891.7	61835.5	61224.8	76237.5	82387.9	160210	132059	116370	96850.3	88824.5	86530.7	73398.8	78392.6	77399.4	67494.4	68683.5	80957.5	112005	164695	169787
mws1389	455.353	455.353	456.36	C30H48O3	[M-H]-	3-Hydroxyolean-12-en-28-oic acid (Oleanolic acid)*	Terpenoids	Triterpene	508-02-1	1	7.1799e+06	5.92354e+06	7.92774e+06	5.26004e+06	4.70612e+06	5.08983e+06	4.16573e+06	3.81886e+06	3.96919e+06	4.90367e+06	4.98372e+06	3.26157e+06	8.25419e+06	7.90319e+06	7.88394e+06	4.0515e+06	5.75955e+06	4.89283e+06	5.26338e+06	4.27041e+06	2.87138e+06	4.48078e+06	5.00869e+06	4.89533e+06	6.13843e+06	6.35871e+06	6.02438e+06	5.65808e+06	4.7519e+06	4.60163e+06	3.75639e+06	5.14207e+06	3.9784e+06	3.91137e+06	4.17416e+06	3.66776e+06	6.18787e+06	4.97796e+06	5.87281e+06
Zbtn005022	451.12	167.03	452.132	C21H24O11	[M-H]-	3-Hydroxyphloretin-4'-O-glucoside	Flavonoids	Chalcones	-	2	70120	76795	90900.2	91817.5	55507.5	136890	300465	238703	186960	283770	285443	245383	113515	121863	125203	267040	316974	155922	214179	350540	227882	370570	477395	227020	128543	70120	111902	108502	101843	75127.5	120195	115541	116860	78253.7	81423.1	160677	225353	163595	184505
Lmsp013456	455.35	203.18	454.345	C30H46O3	[M+H]+	3-Hydroxytaraxastan-28,20-olide	Terpenoids	Triterpene	-	3	19165.1	17291	16527.1	12302.9	15338.3	11327	12244	11126.3	18200	15112.6	17060.4	14841.7	19787.3	15545.6	21803.2	14679.4	15266.6	14186.5	11974.8	8933.05	14772.5	9846.91	10133.6	17222.8	58111.1	64868.5	53519.2	69775.9	51688.1	59622.2	74611.7	74818.5	71967	102230	105838	101249	19955.2	26291.1	26815.7
pmp000263	455.35	409.35	454.345	C30H46O3	[M+H]+	3-Hydroxyurs-12,19-dien-28-oic acid (Sanguisorbigenin)	Terpenoids	Triterpene	-	3	69070.8	49474.3	64146.9	132719	78196.2	103994	94496.9	107281	71856.1	103339	84390.4	93444.3	91830.9	50995	74630.1	150529	134416	144670	71181.5	42886.8	44246.2	61724.2	152668	83632.6	26527.1	23516.5	26252.7	19652	22345.6	14713.9	15202.5	13956.9	12553.2	8004.85	11386.9	14370.6	68307.4	68079.9	74938.2
Lmqp012453	441.37	191.18	440.365	C30H48O2	[M+H]+	3-Hydroxyurs-12-en-28-aldehyde (Ursolaldehyde)	Terpenoids	Triterpene	-	2	101088	97925.7	112606	48410.9	52038.8	44918.5	42221.9	41951.4	52321.7	49178.9	46710.4	57653.5	122293	113306	106572	44829	48542.8	33121.3	42622.4	34729.4	32520.8	32344.7	42052.2	31922.2	56068.9	55800.6	48178.6	40950.5	38430	36674.8	31050	32386.3	35128.2	28811	23197.7	30226.2	57977.4	61698.4	67523.9
MWSmce052	455.36	455.36	456.36	C30H48O3	[M-H]-	3-Hydroxyurs-12-en-28-oic acid (3-Epiursolic acid)*	Terpenoids	Triterpene	989-30-0	1	1.60144e+07	5.46286e+06	6.58522e+06	1.80869e+07	6.69916e+06	1.4345e+07	7.52726e+06	1.45161e+07	1.40542e+07	1.13791e+07	8.16609e+06	1.01319e+07	7.46996e+06	6.12135e+06	6.77817e+06	9.36912e+06	1.66648e+07	8.56802e+06	1.37317e+07	1.16002e+07	4.5876e+06	1.35491e+07	1.60702e+07	1.37998e+07	5.98403e+06	4.31831e+06	4.21613e+06	5.43606e+06	4.14098e+06	4.11889e+06	8.07995e+06	3.25078e+06	3.55517e+06	3.39019e+06	2.58129e+06	8.5939e+06	1.38548e+07	1.47603e+07	1.78861e+07
mws4053	455.35	455.35	456.36	C30H48O3	[M-H]-	3-Hydroxyurs-12-en-28-oic acid (Ursolic acid)*	Terpenoids	Triterpene	77-52-1	1	7.55429e+06	5.52349e+06	7.73535e+06	5.51507e+06	4.8697e+06	5.28034e+06	4.43994e+06	4.19759e+06	4.23969e+06	4.53984e+06	5.25442e+06	3.3066e+06	8.92214e+06	8.46292e+06	7.86026e+06	4.06003e+06	4.20055e+06	4.65414e+06	5.20398e+06	4.1385e+06	2.86995e+06	4.02979e+06	4.38104e+06	3.67852e+06	6.24172e+06	6.06517e+06	5.68488e+06	5.89238e+06	4.98348e+06	4.75076e+06	3.50982e+06	5.48164e+06	4.24076e+06	4.68583e+06	4.59701e+06	3.54341e+06	6.08125e+06	5.2442e+06	6.46956e+06
pmb0819	157.08	130.07	156.069	C10H8N2	[M+H]+	3-Indoleacetonitrile	Alkaloids	Plumerane	771-51-7	3	18226.7	16364	17323	24645.2	17923	21567.3	30618.4	31623.3	34780.1	30381.9	33348.1	33129.4	1808.66	1808.66	1808.66	20910.1	26885.2	34208.4	20164.4	23345.5	35920.2	32407.5	27682.5	27885.9	17923	9043.29	20164.4	16584.7	16526.8	22518.2	18090.4	12885.9	16435.3	10968.1	23364.1	15817.3	30141.6	34345.6	33345.8
Hmmp001310	188.07	118.07	187.063	C11H9NO2	[M+H]+	3-Indoleacrylic acid*	Alkaloids	Plumerane	1204-06-4	1	1.9222e+06	2.03007e+06	2.2568e+06	2.83222e+06	2.27337e+06	2.76218e+06	3.37803e+06	2.79288e+06	3.3066e+06	2.99268e+06	2.19858e+06	2.95809e+06	1.67664e+06	1.65852e+06	1.57585e+06	1.92762e+06	2.55532e+06	2.1101e+06	2.19597e+06	2.03911e+06	2.43462e+06	2.32536e+06	2.61201e+06	2.87222e+06	2.15418e+06	2.73821e+06	2.74492e+06	1.56831e+06	2.48881e+06	1.5602e+06	1.23981e+06	1.3735e+06	1.52155e+06	1.62119e+06	1.47943e+06	1.30102e+06	2.17171e+06	2.12329e+06	2.38154e+06
pme2244	190.09	118.07	189.079	C11H11NO2	[M+H]+	3-Indolepropionic acid	Alkaloids	Plumerane	830-96-6	2	230272	243062	242305	88321.2	72194.9	56887.5	60801.5	50926.3	69495.1	62324.3	34391.5	57003.7	199649	273247	255547	40707.5	72964.4	79114.8	46363	30869.1	38457.9	46000.9	30120.5	48646.7	277258	200218	124412	82946.5	46761.7	46081.5	42246.2	47542.4	49930	36104.4	31166.2	50162.8	99509.8	69124	75598.2
MWS3149	151.04	107.05	152.047	C8H8O3	[M-H]-	3-Methoxybenzoic acid	Phenolic acids	Phenolic acids	586-38-9	3	38158.5	45622.5	63030	38989.4	15834.4	37325	57434.2	37330	39818	34842	48052.4	38764.3	52114.6	50598.5	45198.6	24589.3	42070.7	23340.3	72077.4	77956	39812.6	27228.4	67961.1	50537.4	59722	42260.6	49781.6	36462.3	41469.4	49770	11676	25690.9	19834.1	2335.2	2335.2	2335.2	29563.3	42290.2	51728.6
Wmln000659	193.07	101.02	194.058	C10H10O4	[M-H]-	3-Methyl-4,8-dihydroxy-3,4-dihydroisocoumarin	Lignans and Coumarins	Coumarins	33788-22-6	2	183960	244115	181816	273662	236903	216956	230201	276923	257832	301899	531069	366511	213392	197704	185291	283596	268078	238360	375931	367144	210596	327953	351334	433095	171793	216795	147268	146919	157947	136364	137089	154165	153069	145781	112271	132624	232443	224618	235116
Wafn003429	441.2	249.13	382.184	C16H30O10	[M+CH3COOH-H]-	3-Methylbutyl 6-O-(alpha-L-arabinopyranosyl)-beta-D-glucopyranoside	Others	Alcohol compounds	-	1	199849	129101	150229	97925.9	691899	169609	261151	205129	280699	453367	1.44416e+06	570454	228315	288270	295223	211118	238567	196794	462638	780792	410007	385772	422640	565955	172670	248147	190669	234156	232490	225214	243230	348214	234248	356067	461482	428283	224418	228975	378879
WaYp004929	309.1	147.04	308.09	C15H16O7	[M+H]+	3-O-(p-coumaroyl) 3-Hydroxy-3-methylglutaric acid	Phenolic acids	Phenolic acids	-	1	1.10968e+06	1.15541e+06	1.50195e+06	824571	1.10809e+06	872692	1.93966e+06	1.71161e+06	910871	2.28093e+06	2.78817e+06	1.98218e+06	1.47607e+06	1.25117e+06	1.38905e+06	1.22555e+06	1.08728e+06	662636	2.33103e+06	2.93796e+06	982152	2.55568e+06	1.95086e+06	2.92536e+06	20096.4	2074.83	2074.83	174838	94636.9	10374.1	144275	2074.83	2074.83	100449	121298	97015.1	739922	1.15713e+06	654728
Hmln000659	331.07	169.01	332.074	C13H16O10	[M-H]-	3-O-Galloyl-D-glucose*	Phenolic acids	Phenolic acids	-	1	187438	276422	450559	610129	2.0648e+06	1.59099e+06	2.46146e+06	3.29523e+06	2.24725e+06	2.94993e+06	4.84274e+06	2.80561e+06	421424	330602	374826	2.55927e+06	1.83706e+06	307761	2.45036e+06	5.94198e+06	3.92474e+06	3.5165e+06	3.19804e+06	4.50239e+06	567848	449114	507130	1.37684e+06	1.01255e+06	1.39386e+06	2.31564e+06	1.90477e+06	3.67557e+06	4.54611e+06	5.77608e+06	4.87182e+06	1.76269e+06	1.9878e+06	2.08738e+06
Wchn001739	331.07	211.03	332.074	C13H16O10	[M-H]-	3-O-Galloyl-Glucose	Phenolic acids	Phenolic acids	-	1	26086.7	26086.7	26086.7	1.31828e+06	2.00427e+06	803820	551637	2.9593e+06	1.44012e+06	130434	496567	215574	26086.7	26086.7	26086.7	3.27227e+06	1.22856e+06	4.3972e+06	1.03752e+06	408551	1.54257e+06	570851	847993	1.1842e+06	246391	231235	218029	209478	183877	182828	195096	288674	340384	172955	143806	273294	742734	1.06928e+06	1.02348e+06
MWSmce387	183.03	124.02	184.037	C8H8O5	[M-H]-	3-O-Methylgallic acid	Phenolic acids	Phenolic acids	3934-84-7	3	2051.47	2051.47	2051.47	44543.8	85256.2	39697.7	231418	396062	227386	329071	553769	321327	2051.47	2051.47	2051.47	140403	111356	113294	394079	828714	334980	419254	395968	789990	2051.47	2051.47	2051.47	15500.4	10257.4	11313.7	11622.7	37542.8	20344.9	17431.6	15519.8	21311.5	96821.8	120056	139377
Yaap001430	333.08	171.03	332.074	C13H16O10	[M+H]+	3-O-galloyl-beta-d-glucose	Phenolic acids	Phenolic acids	-	1	12046.2	12046.2	12046.2	769115	417210	404881	100645	115200	232012	76449.3	204745	251323	12046.2	12046.2	12046.2	339343	469921	429931	574953	340751	114970	67374	60230.8	329024	73469.4	71375.2	74530.3	12046.2	12046.2	12046.2	12046.2	12046.2	12046.2	12046.2	12046.2	12046.2	518592	253269	261566
Zbyn004267	729.14	407.07	730.149	C37H30O16	[M-H]-	3-O-galloylprocyanidin B1*	Tannins	Proanthocyanidins	-	2	628062	996676	410105	2.54878e+06	2.48997e+06	1.89556e+06	752766	1.83614e+06	991348	468378	361602	1.1379e+06	506186	514969	447315	1.83554e+06	1.77061e+06	1.81682e+06	759077	497009	1.17734e+06	882815	788126	1.06734e+06	1.241e+07	1.7963e+07	1.28676e+07	8.31317e+06	1.38186e+07	1.0168e+07	6.32913e+06	4.90946e+06	8.88294e+06	4.98339e+06	3.38905e+06	5.22644e+06	4.0367e+06	3.28349e+06	4.35273e+06
pmb3072	481.14	319.3	482.142	C22H26O12	[M-H]-	3-O-p-Coumaroylshikimic acid-O-glucoside	Phenolic acids	Phenolic acids	-	2	3959.5	3959.5	3959.5	19797.5	35792.9	52777.3	1.10442e+06	624775	604152	3.02759e+06	2.91425e+06	2.08756e+06	3959.5	3959.5	3959.5	114030	115874	120607	2.61457e+06	2.44083e+06	946464	1.11762e+06	1.17799e+06	2.95808e+06	3959.5	3959.5	3959.5	168855	92453.1	112256	162877	60571.5	59050	159944	3959.5	3959.5	445072	391079	297438
Lmmn009550	453.34	453.34	454.345	C30H46O3	[M-H]-	3-Oxo-9,19-cyclolanost-24-en-26-oic acid (Mangiferonic acid)*	Terpenoids	Triterpene	13878-90-5	1	9442.15	20887.9	32739.3	16889.9	35855.1	18494.5	45935.4	41658.7	44117.5	7558.13	41493.3	39440.2	10002.4	36229	26537.3	45887.8	11258.1	23006.7	761.241	761.241	761.241	25431.7	13657.8	67598.1	5106.98	6448.14	6683.42	3806.2	5102.81	7062.75	7011.11	5372.57	9390.73	10172.3	6285.98	8592.6	29518.4	30110.6	45041.2
Lmzn206829	453.34	453.34	454.345	C30H46O3	[M-H]-	3-Oxoolean-12-en-28-oic Acid (Oleanonic acid)*	Terpenoids	Triterpene	17990-42-0	1	14264.9	17504.6	7716.86	1543.37	1543.37	1543.37	1543.37	1543.37	1543.37	16858.9	17897.8	26912.8	1543.37	1543.37	1543.37	14161.9	7859.16	19473.7	14712.7	10145.4	26328.6	1543.37	1543.37	1543.37	30325.6	12161.1	25749.8	17098.9	12145.5	43891.2	16369.4	22333.8	72655.1	27924.5	20464.9	25485.6	13006.8	14911.3	17706.3
Lmyn012771	453.337	453.337	454.345	C30H46O3	[M-H]-	3-Oxoolean-18-en-28-oic acid (Moronic acid)*	Terpenoids	Triterpene	6713-27-5	1	59873.5	28891.2	38042.5	21668.4	39948.7	19368.7	56245.2	72879.5	45780.1	23743.6	59100.7	59334	13716.3	38499.2	38848.8	64637.2	11432.7	9320.66	34068.5	7863.18	33388	36889.1	15827.5	83117.4	5947.72	10153.7	10484.9	4319.7	6679.86	9215.49	5695.68	11467.1	18030	15536	4185.56	11078.8	40448.1	41088.1	50069.1
Lmzn006829	453.34	453.34	454.345	C30H46O3	[M-H]-	3-Oxours-12-en-28-oic acid (Ursonic Acid)*	Terpenoids	Triterpene	-	1	77189.3	15254.8	60451.2	1333.97	1333.97	1333.97	80755	103207	66499.6	42145.1	72651.1	95618.7	58495.1	94154.6	81489	48066.7	46829.9	40451.7	35254.8	46613.8	54249.3	47172.2	89932.1	111457	15770.7	1333.97	1333.97	1333.97	1333.97	1333.97	1333.97	1333.97	1333.97	6669.84	9253.76	8367.92	54798.3	75569.2	94010.3
Lamp006064	639.19	331.08	638.185	C29H34O16	[M+H]+	3-[(3,4-dihydroxyphenyl)methylidene]-5,7-dihydroxy-6-methoxy-2h-1-benzopyran-4-one glucosyl rhamnoside*	Flavonoids	Other Flavonoids	-	2	3669.55	3669.55	3669.55	3669.55	3669.55	3669.55	132549	76624.4	129800	200140	299435	105441	3669.55	3669.55	3669.55	23873.3	19470	18347.8	481281	974024	229164	629542	388566	392626	3669.55	3669.55	3669.55	1.3479e+07	6.75923e+06	1.15408e+07	1.68711e+07	1.67232e+07	1.39234e+07	1.27887e+07	9.79531e+06	9.66562e+06	5.11515e+06	4.41394e+06	3.86645e+06
Jmwn002494	325.09	119.05	326.1	C15H18O8	[M-H]-	3-[4-(β-D-glucopyranoside)-phenylacrylic]-acid	Phenolic acids	Phenolic acids	-	1	35480.9	21061.3	23056.9	2721	2721	2721	20930.3	20024.5	13605	2721	2721	2721	45638.1	35234.1	20017.4	2721	2721	2721	2721	2721	2721	2721	2721	2721	86612.2	82774.5	57943	98242.4	45489.6	60949.2	67321	40329.4	75507.2	15731.2	65039.9	90971.1	37301.3	42625.1	45205.8
Hmgp002327	188.07	118.06	187.063	C11H9NO2	[M+H]+	3-amino-2-naphthoic acid*	Alkaloids	Alkaloids	-	1	1.483e+07	1.52948e+07	2.14353e+07	2.37473e+07	2.22227e+07	2.53004e+07	3.23023e+07	2.28711e+07	2.99791e+07	2.84957e+07	1.64292e+07	2.57335e+07	1.12547e+07	1.4336e+07	1.21978e+07	1.79971e+07	2.04158e+07	1.52519e+07	2.13737e+07	1.75053e+07	1.93477e+07	2.27146e+07	2.09626e+07	2.13553e+07	1.90878e+07	1.96005e+07	2.17063e+07	1.33516e+07	1.86059e+07	1.44874e+07	1.01698e+07	1.15967e+07	1.34365e+07	1.30329e+07	1.2238e+07	1.24062e+07	2.31391e+07	1.87244e+07	1.68441e+07
Yacp000453	116.07	70.06	115.063	C5H9NO2	[M+H]+	3-hydroxy-1-methylpyrrolidin-2-one*	Alkaloids	Pyrrole alkaloids	132996-63-5	1	855756	844235	914323	2.74508e+06	2.87236e+06	2.48986e+06	4.34394e+06	3.61497e+06	3.45931e+06	4.54075e+06	3.59531e+06	3.83732e+06	784968	811661	884606	2.05547e+06	2.11631e+06	2.16472e+06	3.25551e+06	3.81228e+06	2.5091e+06	3.48204e+06	2.58512e+06	3.56645e+06	1.4987e+06	1.52265e+06	1.45171e+06	1.03456e+07	6.63789e+06	9.20797e+06	1.94432e+07	1.65691e+07	1.67437e+07	2.69671e+07	2.60477e+07	2.57559e+07	1.07358e+07	9.08951e+06	1.12569e+07
Wcgn007904	279.12	153.13	280.131	C15H20O5	[M-H]-	3-hydroxy-6-(2-hydroxyethyl)-2,7-bis(hydroxymethyl)-2,5-dimethyl-3H-inden-1-one	Others	Others	-	1	36838.7	32347.6	36175.1	36446	19983.5	27965.6	29274.7	43913.1	24963.8	21207.7	17567.9	22413.4	37305.6	38111.9	48128.8	36445.1	32745.9	24031.8	22026.2	25380.2	23131.1	21340	20709.5	35094.1	23493.6	19599.1	22313.4	26460.3	22041.2	21063.2	15332.1	25008.4	19711.9	10072.4	14039.2	7217.31	27667.1	30329.9	47790.1
Zblp001009	272.11	110.06	271.106	C12H17NO6	[M+H]+	3-pyridine-methanol-O-β-D-glucopyranosyl*	Alkaloids	Pyridine alkaloids	-	3	189356	221788	185608	472081	461018	485629	389923	427796	473547	324206	182803	308332	181564	219032	225994	436812	418481	349082	297032	445353	444600	261806	287517	351804	887149	864886	1.15917e+06	1.88344e+06	1.84238e+06	2.62801e+06	2.86632e+06	2.44884e+06	2.91533e+06	809841	472010	538637	897063	685977	916269
Wbsp008852	473.36	455.35	472.355	C30H48O4	[M+H]+	3α,21β,29-trihydroxy-serrat-14-en-16-one	Terpenoids	Triterpene	-	2	57014	86327.3	67933.3	60125.9	62246	57095.8	50012.3	63852.3	69905.2	53206.6	62673.2	96323.5	78211.9	87099.2	60137.1	70167.5	73963	28870.5	52099.7	59240.9	24855.2	29108.2	68044.1	55889.3	59678.8	62121.4	48013.3	64512.4	65096.8	74494.1	56512.9	46881.7	64143.2	58714.9	46533.8	58083.3	47841.5	52747.3	70892.6
pmp000448	547.23	367.17	546.221	C27H34N2O10	[M+H]+	3α-Dihydrocadambine	Alkaloids	Plumerane	54483-84-0	2	2603.34	2603.34	2603.34	29502.1	27117.8	31432.4	43907.3	33325.1	15349.1	30934.1	34919.6	23294.3	2603.34	2603.34	13016.7	23294.3	26344.4	24855.1	18637.3	34906.9	39636.9	33121.9	40833.1	52050.6	2603.34	2603.34	2603.34	2603.34	21171.1	2603.34	2603.34	2603.34	2603.34	2603.34	2603.34	2603.34	20248.8	27655.4	27327.3
Zbsp003661	345.1	315.05	344.09	C18H16O7	[M+H]+	4',5-Dihydroxy-3,3',7-Trimethoxyflavone; Pachypodol	Flavonoids	Flavones	33708-72-4	2	1448.78	1448.78	1448.78	48574.9	36176.2	61679.1	23836.4	43515.1	57685.1	21971.9	19708.1	34111.8	1448.78	1448.78	1448.78	43516.7	43403.1	52701.1	29976.9	20677.9	32151.5	24195	18906.4	20677.9	1448.78	1448.78	1448.78	1448.78	1448.78	1448.78	1448.78	1448.78	1448.78	1448.78	1448.78	1448.78	19223.3	7243.92	16120.1
MWSslk062	241.09	225.06	242.094	C15H14O3	[M-H]-	4'-Methoxyresveratrol	Others	Stilbene	33626-08-3	2	536566	448486	398119	528421	471370	442638	528177	496731	505581	514236	435453	523701	510875	516789	558556	535511	480427	571671	524742	541634	582047	574951	430958	466844	473965	473740	516928	592917	500056	530591	543717	691667	582174	641517	718884	625235	872032	992656	1.00955e+06
Hmtp000776	168.07	105.03	167.058	C8H9NO3	[M+H]+	4,5,6-Trihydroxy-2-cyclohexen-1-ylideneacetonitrile	Alkaloids	Alkaloids	-	2	127019	141441	194440	107369	73283.7	100979	73325.5	84147.1	53629.5	62758	56214	74319.1	134609	132419	169471	131813	97911.9	67413.7	100098	84942.7	80318.6	78394.6	70521.3	99877.1	187555	219820	222257	184400	115881	154247	269449	267999	283327	194789	182034	250776	126140	162343	161060
Lmqn005782	193.05	133.03	194.058	C10H10O4	[M-H]-	4,5,8-Trihydroxy-α-tetralone	Quinones	Naphthol	-	1	198969	207172	306056	127453	162714	144307	111805	109394	136156	59262.6	88464.1	76812.5	288556	240889	290884	134968	239727	111812	114041	88451.5	97758.5	107207	85176	79392.5	71557.2	89626.8	76038.5	44967.5	46969.4	39574	16783.4	32590.8	17468	7576.72	23285	25725.2	141975	153596	151619
Yshj000013	319.1	125.02	318.095	C13H18O9	[M+H]+	4,6-dimethoxy-2-methoxyphenyl-1-O-beta-D-glucopyranoside	Others	Others	-	3	40279.4	29220.5	39489.8	138376	101099	102726	110830	162658	186896	163966	178239	186207	31190.9	52068.6	46257	145954	91892.8	95684.1	131900	88651.6	134354	150482	117816	148658	181070	92038.6	155893	79966.9	95861.1	64088.6	66280.1	85563	65143.4	72978.9	87080.5	73391.5	106990	110380	107195
HJN012	377.16	329.14	378.168	C20H26O7	[M-H]-	4,7,9,9'-Tetrahydroxy-3,3'-dimethoxy-8-O-4'-neolignan	Phenolic acids	Phenolic acids	-	3	1.771e+06	1.35531e+06	1.26859e+06	206990	156862	253730	70120	110180	136885	105173	85142.5	101838	1.59741e+06	1.0906e+06	1.08667e+06	129478	143560	151908	76795	71787.5	121863	63384.8	91128.3	115188	411138	334756	222336	60099	111859	75127.5	53430	43415	40633.1	42270	58431.7	40638	283775	368898	377088
Zmtn001464	204.03	160.04	205.037	C10H7NO4	[M-H]-	4,8-Dihydroxyquinoline-2-carboxylic acid	Alkaloids	Quinoline alkaloids	59-00-7	1	197932	164809	240168	95110.8	79287.2	93449.1	59608.9	97491	69715.6	89089	51319.6	107521	344618	253212	342726	98489.7	65568.9	89443.2	77388.2	84773.3	90048.9	59301.2	89443.2	104510	117571	83407.3	100500	103598	66331.6	92760.8	77442.2	62947	58098.3	67779.4	65927.3	90997.7	125607	143692	122022
Lmyn003835	289.04	137.02	290.043	C14H10O7	[M-H]-	4-(3,4,5-Trihydroxybenzoxy)benzoic acid	Phenolic acids	Phenolic acids	-	2	2.91309e+07	2.04577e+07	2.07934e+07	1.82024e+07	1.54319e+07	1.60396e+07	5.2516e+06	1.30713e+07	1.02105e+07	3.2196e+06	3.05913e+06	4.879e+06	6.77351e+06	1.75854e+07	1.51082e+07	1.96088e+07	1.20031e+07	1.5455e+07	7.85026e+06	3.79141e+06	1.05756e+07	9.0676e+06	4.78454e+06	1.23021e+07	1.89299e+07	1.26932e+07	1.67945e+07	8.62336e+06	1.50185e+07	1.53877e+07	1.03996e+07	8.9183e+06	9.38873e+06	6.2753e+06	9.51663e+06	8.80935e+06	1.07155e+07	1.20814e+07	1.76934e+07
Wchn003447	357.12	177.06	358.126	C16H22O9	[M-H]-	4-(3-Hydroxyphenyl)-4-(beta-D-glucopyranosyloxy)butyric acid	Others	Others	-	1	28306.6	24222.4	27823	58833.8	73273.7	57427.6	97352.4	77665.7	104697	187768	200442	225165	39418.7	36037.9	50174.8	78991.3	92313.7	76388.5	124983	113704	106122	100843	120544	107797	61939	59680.4	44820.1	72976	54058.1	92330.7	117081	149745	88949.8	218387	202694	226048	75465.4	87821.8	109994
Wagp001892	267.14	69.07	266.137	C11H22O7	[M+H]+	4-(Beta-D-Glucopyranosyloxy)-2-Pentanol	Others	Alcohol compounds	183744-50-5	3	238109	278603	244911	181722	315489	286454	196683	149530	200964	215366	208404	213274	351861	375340	295251	389920	336492	274067	172827	127260	197671	161927	181552	198351	225664	237873	276800	295566	276849	294709	233933	286431	251304	255140	244308	252927	223504	277938	260932
Wbtp004863	437.11	275.06	436.101	C20H20O11	[M+H]+	4-(beta-D-Glucopyranosyl)-7-methoxy-1,3,6-trihydroxy-9H-xanthene-9-one*	Flavonoids	Other Flavonoids	-	2	149890	90194.5	105654	151500	254609	214926	215937	213399	157653	283893	250268	245671	198157	149890	158801	237500	236755	264794	316947	198544	312513	269571	348036	286399	135616	149195	115853	82743.1	128300	91158.9	91655.5	62248.3	85883.5	12449.7	12449.7	12449.7	133536	188418	226100
mws1336	138.06	120.04	137.048	C7H7NO2	[M+H]+	4-Aminobenzoic acid	Phenolic acids	Phenolic acids	150-13-0	3	89699.7	105947	136376	63904.5	52967.1	68495	100314	76899.2	76670.4	89045.4	116111	241223	279507	163635	210789	107092	72540.9	72540.9	83421.6	67952.9	120615	65926.1	59878.5	77167.4	10372.4	10372.4	10372.4	10372.4	10372.4	10372.4	55596.1	60945.8	51862.1	10372.4	10372.4	10372.4	81834.8	77773.1	74105
pmn001477	435.09	345	436.101	C20H20O11	[M-H]-	4-C-Glucose-1,3,6-trihydroxy-7-methoxyxanthone	Flavonoids	Other Flavonoids	-	2	13204.9	6513	17141.9	1302.6	1302.6	1302.6	1302.6	1302.6	1302.6	1302.6	1302.6	1302.6	1302.6	1302.6	17629.3	1302.6	1302.6	1302.6	1302.6	1302.6	1302.6	1302.6	1302.6	1302.6	395608	260869	262073	214227	415684	166207	153575	95157.5	178932	136885	118477	178618	107120	100840	67513.3
Zbxp002028	362.14	200.09	361.137	C15H23NO9	[M+H]+	4-Demethylsimmondsin	Others	Others	-	1	67314.2	35862.2	58248.6	80802.7	63061.1	88156.2	75894.9	93436.1	85617.2	68374.3	40084	39180	65648.4	41504.5	51296	115957	102208	102274	53224.3	37918.1	67307.1	20076.2	40473.6	63019	34689.7	36816.2	44948.9	57411.3	57067.2	63129.2	60720.2	76907.2	64010.2	103207	93285.1	62072.4	97392.2	87588.2	85303.7
MWSmce466	135.05	92.03	136.052	C8H8O2	[M-H]-	4-Hydroxyacetophenone	Others	Ketone compounds	99-93-4	3	51520.6	48499.5	30720.1	88728.6	56477	29217.7	46540	63148.6	38641.7	51717.7	66279	41550.8	29322.8	61141	14560	32579.5	51733.5	44841.3	46701.3	74357.3	22546.6	40249.7	64571.9	33819.7	24664.6	2912.01	2912.01	22392.8	31340.7	30720.1	39663.8	24481.3	2912.01	83198.3	74364.3	24344.7	51708	54741.5	46759.3
mws0628	121.03	92.03	122.037	C7H6O2	[M-H]-	4-Hydroxybenzaldehyde	Others	Aldehyde compounds	123-08-0	3	61406.6	68411.4	64634.7	74333.6	113474	128854	137345	108176	149556	184548	205210	164774	59006.7	70000.5	112965	151886	153463	114554	125675	111359	154307	108193	168318	170217	56548	58161.7	44556.2	101761	70000.5	67867.7	107541	86018.3	115345	77561.7	76374.3	60462.8	100072	108181	108374
mws0749	137.02	93.03	138.032	C7H6O3	[M-H]-	4-Hydroxybenzoic acid	Phenolic acids	Phenolic acids	99-96-7	3	237275	336179	145738	127454	160916	184236	429033	480703	369726	1.18472e+06	266257	392439	159717	293662	176669	894650	673830	492550	555215	320518	532506	283924	569026	457996	208198	151431	216293	246355	415598	227689	257112	222121	224646	91954.7	120836	234743	248627	271303	316775
Wbjp000520	146.08	82.06	145.074	C6H11NO3	[M+H]+	4-Hydroxypipecolic acid	Alkaloids	Alkaloids	14228-16-1	1	3.69745e+07	3.87575e+07	3.63822e+07	3.23889e+07	2.86729e+07	4.179e+07	3.59237e+07	3.0068e+07	2.541e+07	3.70661e+07	3.62916e+07	3.0839e+07	2.23115e+07	1.958e+07	2.4321e+07	1.72147e+07	1.40168e+07	9.65304e+06	9.76431e+06	8.11283e+06	9.66154e+06	8.81902e+06	8.29577e+06	8.02887e+06	1.57759e+07	1.83223e+07	1.84176e+07	5.60181e+06	7.88697e+06	6.82422e+06	3.58254e+06	4.23395e+06	6.00167e+06	3.95945e+06	4.70295e+06	4.72636e+06	1.28487e+07	1.21094e+07	1.50496e+07
pmf0440	163.08	91.05	162.068	C10H10O2	[M+H]+	4-MethoxycinnaMaldehyde	Others	Aldehyde compounds	1963-36-6	3	131669	217237	165702	168592	181849	174794	158389	109320	180488	208528	180549	178824	191459	121590	188272	193403	169077	176039	213773	189548	152559	167669	180636	149654	186848	168968	179165	203052	188509	217450	191650	202528	152517	208042	171376	201668	146578	130210	183699
Lmbn004847	179.07	146.04	180.079	C10H12O3	[M-H]-	4-Methoxyphenylpropionic acid	Phenolic acids	Phenolic acids	-	3	29105.5	67893.5	14496.7	333.92	333.92	16174.6	17794	9711.55	12940.6	9711.55	21023.1	1669.6	32199.8	27491	30724.9	19358.5	29105.5	33954	48494.5	14560	33957.5	17794	35568.6	9711.55	17794	30720.1	12945.5	333.92	333.92	333.92	333.92	333.92	333.92	333.92	333.92	333.92	11326.1	14496.7	17743.3
pmb0764	144.05	113.03	143.041	C6H9NOS	[M+H]+	4-Methyl-5-thiazoleethanol	Others	Others	137-00-8	3	69970	59771.8	80810.1	164965	148973	183640	252513	228967	262772	252488	172736	213123	30312.6	71691.2	102272	170872	157385	134066	154710	102272	90237.7	96180.1	144512	137203	35421.6	30946.3	26941.6	14619.8	21896.8	13478.5	11539.6	16943.1	11183.4	16755.6	16336.8	13599.2	125244	124578	111684
Lamp000484	116.07	70.06	115.063	C5H9NO2	[M+H]+	4-Methylazetidine-2-Carboxylic acid*	Alkaloids	Alkaloids	1779725-63-1	1	927651	787827	775962	2.64718e+06	2.74303e+06	2.94619e+06	4.25243e+06	3.50388e+06	3.32086e+06	4.11475e+06	3.18097e+06	3.76265e+06	668760	772865	859274	2.11915e+06	1.96911e+06	2.03442e+06	2.90567e+06	3.65728e+06	2.3823e+06	3.19897e+06	3.07183e+06	3.18923e+06	1.37794e+06	1.41059e+06	1.3698e+06	1.00651e+07	6.3547e+06	8.83851e+06	1.86e+07	1.52747e+07	1.69868e+07	2.74563e+07	2.48883e+07	2.41719e+07	1.04247e+07	9.27535e+06	9.10604e+06
pme2828	140.03	98.96	139.027	C6H5NO3	[M+H]+	4-Nitrophenol	Others	Others	100-02-7	3	3.25005e+06	3.66283e+06	3.3496e+06	4.30653e+06	4.02536e+06	4.32617e+06	2.89583e+06	3.30999e+06	3.43416e+06	2.61217e+06	2.79296e+06	3.09832e+06	5.07048e+06	3.23733e+06	2.94047e+06	2.73119e+06	3.62964e+06	3.14538e+06	2.2952e+06	2.25544e+06	2.27585e+06	1.91584e+06	2.62788e+06	2.13277e+06	2.92909e+06	2.39438e+06	2.48618e+06	1.45757e+06	1.44733e+06	1.10075e+06	606365	1.19046e+06	959180	737574	847799	850973	3.5293e+06	2.65878e+06	2.44336e+06
Lmsn005333	461.11	169.01	462.116	C22H22O11	[M-H]-	4-O-Galloyl-1-O-Cinnamoyl-β-D-glucose*	Phenolic acids	Phenolic acids	-	1	10584.6	19861	3308.85	92178.6	121027	189360	54405.1	53449.9	62615.4	14723.4	13755.2	27063	661.769	661.769	10700	21127.2	84626.6	152700	661.769	661.769	56367.8	25697.6	16810.4	9073.06	134485	91623.7	133773	83869.7	129957	108609	70246.5	48351.9	25966.9	661.769	7561.04	661.769	44293.4	67195.9	74296
Zmhn000892	301.09	139.05	302.1	C13H18O8	[M-H]-	4-O-Glucosyl-3,4-dihydroxybenzyl alcohol	Others	Others	-	2	129326	137364	133930	120947	95597.9	55714	57068.8	74427.7	92132.8	108307	129472	112695	145685	177829	157127	161002	134450	157451	119304	71621	107807	94298	86599.1	78440	326988	336778	348150	309312	337723	224916	240800	243183	259433	328742	292009	317374	156510	183987	164326
Zmhn001358	299.08	137.02	300.084	C13H16O8	[M-H]-	4-O-Glucosyl-4-hydroxybenzoic acid*	Phenolic acids	Phenolic acids	-	1	4.60307e+06	1.27092e+07	5.15637e+06	1.39938e+06	1.29109e+06	2.05488e+06	2.29516e+06	2.41964e+06	3.2531e+06	4.22654e+06	5.08763e+06	2.67061e+06	3.62121e+06	1.03191e+06	2.37528e+06	3.48142e+06	1.78084e+06	1.75055e+06	1.90129e+06	1.15903e+06	2.26649e+06	2.29975e+06	3.90064e+06	1.62126e+06	1.01654e+06	1.04301e+06	658927	844879	1.74388e+06	1.29271e+06	1.02115e+06	3.98779e+06	2.37704e+06	943763	2.73602e+06	1.92809e+06	2.90719e+06	2.55717e+06	3.68559e+06
Zmhn002227	385.11	223.06	386.121	C17H22O10	[M-H]-	4-O-Glucosyl-sinapate	Phenolic acids	Phenolic acids	-	2	60101.6	87811.2	73099.7	101006	92436.7	114637	97954.3	124974	142969	124978	134014	167254	109514	54592.5	60646.1	136431	73179.6	70934.3	108918	133966	65303.8	95704.8	124996	97961	41671	14384.5	4467.6	19178.5	6392.63	17251.9	23971.6	18843.7	21399.8	18741.7	893.52	893.52	50413.5	70905.5	65045.4
Hmhn003518	355.1	175.04	356.111	C16H20O9	[M-H]-	4-O-β-D-glucopyranosylferulic acid*	Phenolic acids	Phenolic acids	-	1	129198	146978	118318	111531	555840	270622	1.61946e+06	944577	2.09577e+06	3.16084e+06	6.8734e+06	3.02748e+06	79945.6	281532	118332	571889	696248	613300	1.25681e+06	2.24401e+06	2.50377e+06	1.60138e+06	1.49515e+06	2.4847e+06	450120	348128	456305	233786	277010	243923	272980	365674	254779	279748	289657	322443	660733	796873	1.63045e+06
Wcsn010254	277.22	277.22	278.225	C18H30O2	[M-H]-	4-[3-(4,8-dimethylnona-3,7-dienyl)-3-methyloxiran-2-yl]butan-2-one	Others	Others	-	1	114604	105062	122845	118780	151060	131617	251802	291314	235532	435990	552734	634879	183856	88278.6	131537	168991	135159	144098	365981	491118	553948	645581	263539	778278	115110	108891	123011	138324	231579	117924	105515	202672	148206	171876	240044	284798	226996	244422	251472
Ladp002110	206.04	160.04	205.037	C10H7NO4	[M+H]+	4-hydroxy-2-oxo-1,2-dihydroquinoline-3-carboxylic acid	Alkaloids	Quinoline alkaloids	73776-24-6	1	1.03059e+06	989706	1.3909e+06	1.29989e+06	1.02252e+06	1.24403e+06	1.30123e+06	1.18347e+06	1.15345e+06	1.09107e+06	748543	1.33436e+06	1.43091e+06	1.32209e+06	1.64284e+06	979204	984935	973421	903939	918915	1.02375e+06	1.00532e+06	915126	1.23433e+06	1.06986e+06	984192	1.03036e+06	688531	817284	668845	540502	601038	678763	598238	693844	587026	944430	1.05012e+06	1.08933e+06
Zmmp002106	120.081	77.0383	119.07	C3H9N3O2	[M+H]+	4-methyl-1,5,2,3-dioxadiazinan-2-amine	Others	Others	-	3	2.46762e+06	2.40821e+06	3.35868e+06	1.71149e+06	1.48372e+06	2.09326e+06	1.1763e+06	1.45042e+06	974161	1.26295e+06	1.03401e+06	1.35942e+06	2.70446e+06	2.44104e+06	3.38907e+06	2.05099e+06	1.68409e+06	1.48589e+06	1.52701e+06	1.32434e+06	1.40716e+06	1.11857e+06	1.58517e+06	1.87598e+06	3.28859e+06	4.20327e+06	3.15528e+06	3.55795e+06	2.42865e+06	2.7232e+06	5.07808e+06	5.03882e+06	4.82825e+06	4.17284e+06	3.89771e+06	4.37431e+06	2.84625e+06	2.75709e+06	2.74205e+06
Lmzn001582	387.17	207.1	388.173	C18H28O9	[M-H]-	5'-Glucosyloxyjasmanic acid	Phenolic acids	Phenolic acids	-	3	81292.6	130572	112880	72093.6	53273.3	82964.8	70746.7	96561.8	46722.7	135772	129210	84092	118328	95210.9	159132	118025	115597	112876	175737	89772.2	92493.6	73432.4	70934.8	68587.6	38413.5	48056	49808.8	24032	30177.2	52906.9	37381.3	40048	21934.8	17361.3	36581.9	38822.8	64852.8	112880	88398.7
Wbtn005529	407.11	209.08	408.121	C23H20O7	[M-H]-	5,12,14-trihydroxy-2,2,10,10-tetramethyl-1,11,13-trioxapentacen-6-one	Others	Ketone compounds	-	2	236435	203332	183948	225087	163655	152174	127877	162426	140885	207233	98012.2	143336	237844	276860	312940	337580	194370	291548	97205.4	100460	191790	109978	92075.5	138090	928559	1.09286e+06	814637	443710	392565	399629	303854	337580	420483	306263	292787	183761	285434	269513	364432
Zmkn012864	455.35	455.35	456.36	C30H48O3	[M-H]-	5,19-Epoxycucurbita-6,23-diene-3,25-diol (Momordicoside I Aglycone)*	Terpenoids	Triterpene	81910-41-0	1	6.54677e+06	5.87671e+06	7.97964e+06	4.81948e+06	5.27212e+06	5.63567e+06	4.16115e+06	3.72728e+06	4.20749e+06	4.99838e+06	4.89218e+06	3.44504e+06	7.72093e+06	8.42341e+06	7.78004e+06	4.40802e+06	5.16412e+06	4.92121e+06	4.38972e+06	4.32697e+06	2.46122e+06	4.61904e+06	4.37342e+06	5.01598e+06	6.08444e+06	6.33184e+06	5.44219e+06	5.82969e+06	4.73956e+06	4.69486e+06	3.54189e+06	5.31308e+06	4.08194e+06	3.97966e+06	4.41488e+06	3.58529e+06	5.60803e+06	4.86133e+06	6.31642e+06
pmp000172	477.14	315.08	476.132	C23H24O11	[M+H]+	5,2'-Dihydroxy-7,8-dimethoxyflavone glycoside*	Flavonoids	Flavones	-	2	429669	432934	444781	317537	205747	213275	167814	158595	105915	159156	161801	154657	449540	686655	526890	302078	279506	154626	117225	167707	152236	132672	180635	199965	338990	379410	354434	152871	249751	199819	162951	199924	184341	192668	192668	193874	258467	277108	227260
Zbdp007825	345.1	315.05	344.09	C18H16O7	[M+H]+	5,4'-Dihydroxy-7,2',5'-trimethoxyisoflavone (Derrugenin)	Flavonoids	Isoflavones	73428-16-7	2	2474.12	2474.12	2474.12	49979.3	47225.2	54717.2	27282.5	49462.8	47369.6	24506.1	12370.6	22929.1	2474.12	2474.12	2474.12	42640.4	49974.1	56390.5	26598	24328.4	43941.7	49933.1	28383	32710.1	2474.12	2474.12	2474.12	2474.12	2474.12	2474.12	2474.12	2474.12	2474.12	2474.12	2474.12	2474.12	19676	19422.1	18546.1
Zmjp004875	347.07	315.06	346.069	C17H14O8	[M+H]+	5,6,3',4'-Tetrahydroxy-3,7-dimethoxyflavone	Flavonoids	Flavonols	-	1	667.46	667.46	667.46	5898.44	3337.3	8835.23	29451.4	42693.1	18751	35333.2	61823.2	25028.6	667.46	667.46	667.46	667.46	667.46	667.46	33866.9	27973.4	22621.5	30261.9	27144	35337.7	667.46	667.46	667.46	23555.8	32396.5	30914.7	95673.1	51527.5	57521.3	91264	69183.1	95662.2	79733.6	41218.4	36770.1
Zbzp007397	181.12	135.12	180.115	C11H16O2	[M+H]+	5,6,7,7a-tetrahydro-4,4,7a-trimethyl-2(4H)-benzofuranone	Others	Others	15356-74-8	1	601989	948027	639725	576285	817351	299885	129345	195239	446391	92315.3	283451	106832	776555	776030	1.08298e+06	634551	876291	638420	405863	261952	251956	334079	186672	397377	1.07262e+06	1.0133e+06	758852	473321	723615	1.11509e+06	695386	401836	374958	503057	313551	270087	519356	564871	460793
Lahp004470	443.1	139.04	442.09	C22H18O10	[M+H]+	5,7,3',4',5'-Pentahydroxyflavan-7-gallate	Flavonoids	Other Flavonoids	-	2	4.48467e+06	4.20145e+06	4.41181e+06	2.90092e+07	1.96268e+07	5.56376e+06	4.44857e+06	5.65834e+06	7.12306e+06	2.52538e+06	936066	2.8722e+06	585255	2.2223e+06	1.27454e+06	1.51111e+07	1.31413e+07	9.19167e+06	3.66511e+06	1.59122e+06	6.71773e+06	1.0711e+06	2.36093e+06	1.84503e+06	1.77361e+07	2.73091e+07	3.06805e+07	7.72849e+06	2.28686e+07	1.12309e+07	5.27947e+06	4.61797e+06	5.0926e+06	2.28858e+06	1.52866e+06	1.23062e+06	4.56259e+06	1.14542e+07	1.14905e+07
Lmgp003803	655.19	331.08	654.18	C29H34O17	[M+H]+	5,7,4'-Trihydroxy-6,8-dimethoxyisoflavone-7-O-galactoside-rhamnose*	Flavonoids	Isoflavones	-	2	80286.3	80286.3	80286.3	80286.3	412032	401431	4.4413e+06	2.63028e+06	3.63676e+06	6.29313e+06	9.45272e+06	3.00079e+06	80286.3	80286.3	80286.3	866176	1.2058e+06	578787	1.14778e+07	1.64687e+07	6.049e+06	1.58936e+07	1.53828e+07	1.12223e+07	80286.3	80286.3	80286.3	80286.3	80286.3	80286.3	80286.3	80286.3	80286.3	80286.3	80286.3	80286.3	3.09344e+06	2.72541e+06	3.0719e+06
Hmgp001986	349.06	303.05	348.048	C16H12O9	[M+H]+	5,7,8,3',4'-Pentahydroxy-6-methoxyxanthone	Flavonoids	Other Flavonoids	-	2	593.05	593.05	593.05	55189.6	87993.7	46326	137636	88003.6	214290	114264	110374	104405	593.05	593.05	593.05	104410	165451	144190	207307	273738	131571	131726	201951	198949	11797.9	2965.25	23681.2	258849	71597.4	189617	138555	214381	104394	202004	209689	229944	149187	133051	98260.9
Wmkp002590	595.19	127.04	594.159	C27H30O15	[M+H]+	5,7-Dihydroxy-4-methoxyflavone-3-O-xylose-(1-6)-glucose	Flavonoids	Flavones	-	3	132201	146801	165078	53514.2	5273.58	5273.58	39580.2	52647.9	72287.7	77197.7	72883	66671.7	112553	90261.1	180986	5273.58	5273.58	5273.58	35100.4	32471	28078.1	26367.9	39487.9	35241.3	283115	271024	371436	127943	249379	173720	134070	137840	98804.9	98690.7	138325	178984	143230	75445.1	93297
Lmln001856	479.09	316.02	480.09	C21H20O13	[M-H]-	5,7-Dihydroxy-4-oxo-2-(3,4,5-trihydroxyphenyl)-4H-chromen-3-yl-alloside	Others	Others	-	1	47424.5	32939.9	27318.9	1.51097e+06	4.50591e+06	4.52088e+06	2.58691e+07	2.63088e+07	2.85067e+07	3.35219e+07	4.96163e+07	3.11726e+07	52170.7	59289.9	39529.9	6.93776e+06	7.48101e+06	7.46807e+06	6.01299e+07	6.28871e+07	4.6371e+07	5.29481e+07	6.37941e+07	4.6662e+07	1.31801e+06	856647	733286	2.59978e+07	8.69542e+06	1.58512e+07	2.07574e+07	2.36486e+07	8.59228e+06	3.41672e+07	2.25963e+07	1.65493e+07	1.44586e+07	2.23495e+07	1.61957e+07
Layp002880	341.09	179.03	340.079	C15H16O9	[M+H]+	5,7-Dihydroxychromone glucoside	Others	Chromone	-	2	52658.7	46951.1	61960.4	47723.5	59144.4	38670.1	50297.6	62126.1	61703	63314.5	35384.5	45626.4	59591.4	97345.5	174676	71349	68897.7	148316	52647.9	38611.4	94967.6	37859.5	36327.6	74580.4	62379.6	63838.7	74730.1	41419.8	71058.4	54955.2	47383.9	57404.5	65795.4	28168.4	42481.8	62299.4	51847.5	70225.4	60108.9
Zjmp102041	345.13	137.06	344.126	C19H20O6	[M+H]+	5,7-dihydroxy-6,8-dimethyl-3-(4'-hydroxy-3'-methoxybenzyl)chroman-4-one	Flavonoids	Other Flavonoids	-	2	2409.94	2409.94	2409.94	34521.9	85678.2	28418.9	55946.5	30511.4	22561.8	30510.2	63423.1	41061.5	2409.94	2409.94	2409.94	52181.4	32205.7	44955.6	95921.1	104749	12049.7	78829.4	150524	70032.1	2409.94	2409.94	2409.94	2409.94	2409.94	2409.94	2409.94	2409.94	2409.94	2409.94	2409.94	2409.94	30835.5	35726.6	34461.2
Hmtn001120	315.109	153.056	316.116	C14H20O8	[M-H]-	5-(2-Hydroxyethyl)-2-O-glucosylphenol*	Phenolic acids	Phenolic acids	-	3	4.03626e+06	581579	190301	3.01918e+06	3.08084e+06	3.28234e+06	4.5891e+06	4.28446e+06	692755	4.34201e+06	5.39096e+06	4.03059e+06	5.41429e+06	443190	3.34904e+06	4.65476e+06	3.72677e+06	3.27598e+06	3.91773e+06	4.02731e+06	2.8332e+06	3.33577e+06	5.94106e+06	4.46059e+06	2.60392e+06	3.70644e+06	2.08232e+06	2.09687e+06	3.15613e+06	2.53573e+06	2.17264e+06	2.95577e+06	2.71815e+06	2.05995e+06	4.43126e+06	3.52112e+06	3.147e+06	4.15547e+06	3.78676e+06
Wcgp003276	193.09	133.06	192.079	C11H12O3	[M+H]+	5-(2-hydroxypropyl)-3H-2-benzofuran-1-one	Others	Others	-	3	54471.2	200236	146544	66822	161162	97509.2	216552	147940	62647.8	197515	287372	119415	60304.9	31524	134996	289648	73271.8	99485.3	242315	153731	115135	74339	152098	93417.9	186106	54805.9	52146	90711	61509	56379.6	116127	76202	69517.4	24930.2	47203.9	45901.9	203993	161731	191157
pma3649	132.07	86.06	131.058	C5H9NO3	[M+H]+	5-Aminolevulinic Acid	Alkaloids	Alkaloids	106-60-5	3	607819	644096	777891	518977	576160	705648	786155	775404	656625	866427	535153	865603	790200	735246	847681	820954	611355	689735	1.19368e+06	885710	881967	1.01262e+06	962563	1.1854e+06	882120	982009	889466	1.1264e+06	1.02205e+06	1.03961e+06	884153	936431	890454	1.69669e+06	1.57958e+06	1.55625e+06	901787	928625	1.02751e+06
pmp000008	359.11	344.09	358.105	C19H18O7	[M+H]+	5-Desmethylsinensetin*	Flavonoids	Flavones	21763-80-4	2	19820.1	19820.1	19820.1	495511	352775	488974	170932	385152	312093	170036	114928	160766	19820.1	19820.1	19820.1	283807	299314	386657	166239	117294	275994	245019	99100.5	178765	19820.1	19820.1	19820.1	19820.1	19820.1	19820.1	19820.1	19820.1	19820.1	19820.1	19820.1	19820.1	128578	143089	129540
pmn001516	325.06	125.02	326.064	C14H14O9	[M-H]-	5-Galloylshikimic acid	Phenolic acids	Phenolic acids	95719-51-0	1	1399.41	1399.41	1399.41	6997.07	1399.41	1399.41	1399.41	1399.41	1399.41	1399.41	1399.41	1399.41	1399.41	1399.41	1399.41	1399.41	1399.41	1399.41	1399.41	1399.41	1399.41	1399.41	1399.41	1399.41	936081	1.08619e+06	685984	474458	621501	330963	372453	373063	340705	230193	183775	259811	105035	120892	122746
Lmmn003663	329.09	167.04	330.095	C14H18O9	[M-H]-	5-Glucosyloxy-2-Hydroxybenzoic acid methyl ester	Phenolic acids	Phenolic acids	-	1	5.40577e+06	3.47655e+06	4.63541e+06	4.7068e+06	2.73912e+06	4.05711e+06	2.77279e+06	2.95547e+06	4.00328e+06	3.91389e+06	5.37377e+06	3.91574e+06	5.66835e+06	5.0315e+06	4.53913e+06	3.59315e+06	1.57701e+06	3.91358e+06	3.30169e+06	3.4895e+06	4.00725e+06	3.89051e+06	3.70437e+06	5.53647e+06	3.27319e+06	6.01244e+06	2.69733e+06	4.09452e+06	4.3907e+06	4.1404e+06	4.63208e+06	4.29665e+06	3.54283e+06	6.59508e+06	6.34151e+06	4.85697e+06	3.41579e+06	3.66528e+06	6.14556e+06
zjzp121616	265.14	135.08	264.136	C15H20O4	[M+H]+	5-Hydroxy-2-Carbonylcadinane-12,7-lactone	Terpenoids	Sesquiterpenoids	-	3	15586.2	39023.7	39476.8	161128	188586	260063	148380	140882	170738	115488	105241	63596.1	24649	30987.6	30706.1	225856	289443	210258	209042	127914	150573	76754.3	190411	86252.9	51386.1	28383	70904.3	40209.1	35091.4	16817.4	11958	23431.1	12292.6	10267	11211.2	7477.12	98365.1	123957	83089.5
Wagp009942	359.11	344.09	358.105	C19H18O7	[M+H]+	5-Hydroxy-4',6,7,8-tetramethoxyflavone*	Flavonoids	Flavones	1245-15-4	2	21478.4	21478.4	21478.4	526007	414141	476829	158066	496471	291492	182266	107392	161146	21478.4	21478.4	21478.4	306883	260537	442000	179144	153352	264976	248453	136256	186354	21478.4	21478.4	21478.4	21478.4	21478.4	21478.4	21478.4	21478.4	21478.4	21478.4	21478.4	21478.4	136272	148783	145069
MWSHC20125	335.08	135.05	336.084	C16H16O8	[M-H]-	5-O-Caffeoylshikimic acid	Phenolic acids	Phenolic acids	73263-62-4	3	61883.7	74009.7	91499.6	27181.6	45273.6	36291	21800.6	37753.5	39190.1	26129.7	14479.9	15971.2	226525	88542.9	195898	66581.2	90028.2	74073.6	76705.5	15979.2	37614.8	17427.1	56615.1	27583.8	54333.2	39226.1	29051.2	10183.5	23235.6	27990.5	11620.8	23249	17431.1	11655.8	2036.7	2036.7	43388	66803.6	52111
Lmgn003073	735.22	367.11	368.111	C17H20O9	[2M-H]-	5-O-Feruloylquinic acid	Phenolic acids	Phenolic acids	-	3	951.145	951.145	951.145	951.145	951.145	951.145	951.145	951.145	951.145	6334.64	6334.64	4755.72	951.145	951.145	951.145	951.145	951.145	951.145	951.145	951.145	9497.22	951.145	951.145	951.145	951.145	951.145	951.145	342981	124872	734869	1.68781e+06	2.27593e+06	2.40079e+06	3.50915e+06	4.08332e+06	3.17894e+06	113822	177029	132790
Zmhn001703	331.07	169.02	332.074	C13H16O10	[M-H]-	5-O-Galloyl-D-hamamelose*	Phenolic acids	Phenolic acids	-	1	224428	279244	383132	775749	2.02739e+06	1.60843e+06	2.63843e+06	3.58604e+06	2.48646e+06	3.40365e+06	4.93601e+06	3.07495e+06	398589	300287	472675	2.4688e+06	1.15138e+06	3.87113e+06	2.74735e+06	6.48578e+06	3.85537e+06	3.44976e+06	3.03896e+06	5.00466e+06	430913	521969	603451	1.3526e+06	1.24528e+06	1.28333e+06	2.82398e+06	2.16064e+06	3.3704e+06	5.27565e+06	5.08919e+06	4.98161e+06	1.75049e+06	2.47297e+06	1.86512e+06
Zmhn002783	325.06	169.02	326.064	C14H14O9	[M-H]-	5-O-Galloylshikimic acid	Phenolic acids	Phenolic acids	-	2	31860.6	31860.6	31860.6	31860.6	31860.6	31860.6	31860.6	31860.6	31860.6	31860.6	31860.6	31860.6	31860.6	31860.6	31860.6	31860.6	31860.6	31860.6	31860.6	31860.6	31860.6	31860.6	31860.6	31860.6	1.6827e+06	1.61702e+06	1.10651e+06	851542	860070	514634	539708	484063	385891	275995	289604	379104	159303	191410	183119
Lhmp122205	301.14	245.09	300.136	C18H20O4	[M+H]+	5-O-Methyllatifolin*	Others	Others	-	1	44103.6	39532.5	32865.4	45047.7	42073.7	42403.1	36928.2	34167.4	51270.4	42359.7	44777.7	42925.7	28147	39285.4	40512.3	54295	43644.4	36338.8	32863.5	39285.4	34057.2	38289.2	48355.4	36077.9	48854.9	42023.1	45652.7	42967.9	41114.1	46099.4	49674.3	50442.8	45722.8	40227.9	41737.6	36051.3	40702.7	53160.4	39958.8
pmb3074	337.09	191.06	338.1	C16H18O8	[M-H]-	5-O-p-Coumaroylquinic acid	Phenolic acids	Phenolic acids	1899-30-5	2	172928	210407	190244	71147.6	60358.7	53564.9	37921.6	184552	78367.1	34230	18278.5	41662.1	851097	292614	831280	109530	80432.9	106020	71700.2	53847.4	59307.3	59527.4	61032.1	62400.7	44979.2	39982.1	45264.3	3655.7	38707.1	3655.7	3655.7	3655.7	18393.4	27634.2	20627.4	21715.5	179295	161189	79415.3
pmb3066	481.14	319.2	482.142	C22H26O12	[M-H]-	5-O-p-Coumaroylshikimic acid O-glucoside	Phenolic acids	Phenolic acids	-	2	14702.1	14702.1	14702.1	149170	284948	331071	4.14658e+06	2.58604e+06	3.78589e+06	5.71185e+06	7.23594e+06	6.33499e+06	14702.1	14702.1	14702.1	276506	340168	433805	7.22839e+06	8.13139e+06	5.22578e+06	5.28533e+06	4.79804e+06	5.1151e+06	14702.1	14702.1	14702.1	307786	73643.3	180351	115933	157663	73510.5	82427.1	121861	131934	1.59801e+06	2.25739e+06	2.08296e+06
Wbwp010459	343.15	163.07	342.147	C20H22O5	[M+H]+	5-[(2r,3s,4s,5s)-5-(2h-1,3-benzodioxol-5-yl)-3,4-dimethyloxolan-2-yl]-2-methoxyphenol*	Lignans and Coumarins	Lignans	-	1	2.00208e+06	2.35462e+06	2.18029e+06	2.4401e+06	2.13301e+06	2.17756e+06	2.23054e+06	2.07503e+06	2.19588e+06	2.26437e+06	2.54011e+06	2.33054e+06	2.21218e+06	2.09519e+06	2.13683e+06	2.28098e+06	2.08242e+06	2.09865e+06	2.19269e+06	2.14464e+06	1.96571e+06	1.97531e+06	2.10309e+06	2.14366e+06	2.269e+06	2.29763e+06	2.23805e+06	2.11542e+06	2.15574e+06	2.12756e+06	2.0589e+06	2.2417e+06	2.39127e+06	2.0845e+06	2.19592e+06	2.13652e+06	2.11466e+06	2.41574e+06	2.05404e+06
Haxp003920	385.16	206.08	384.157	C22H24O6	[M+H]+	5-[4-(3,4-dimethoxyphenyl)-hexahydrofuro[3,4-c]furan-1-yl]-4-methyl-2H-1,3-benzodioxole	Lignans and Coumarins	Lignans	-	3	74890	89563.4	56736.3	235751	255430	230169	440501	598240	431729	929842	1.72794e+06	879585	211994	26965.5	146264	546207	476283	708090	604813	1.21301e+06	1.10197e+06	579167	803425	1.34729e+06	296661	396678	1.11553e+06	5.37209e+06	7.29066e+06	8.27342e+06	1.83492e+07	2.58134e+07	2.12922e+07	2.38941e+07	2.85626e+07	2.37249e+07	1.47814e+07	8.29636e+06	1.38911e+07
Zahn007990	197.12	153.13	198.126	C11H18O3	[M-H]-	5-hydroxy-3,4-dimethyl-5-pentylfuran-2(5H)-one*	Others	Lactones	-	2	72054.4	58845.8	67480.5	52331.6	29817.5	39953.4	42113.5	79735.6	22551.3	27914.9	26053.9	22501	61813.1	62355	81795.1	67670.8	43396.6	34289.6	27809.4	24301.1	29390.8	34030.3	32383.9	53450.2	30240.8	36178.9	29427.6	27269.4	25815.2	26420.4	14961.2	34015.9	23221.1	11976.5	13482	14778.2	58013.5	68965.5	54809.1
Wcfp005519	163.04	133.03	162.032	C9H6O3	[M+H]+	5-hydroxyindene-1,3-dione	Terpenoids	Sesquiterpenoids	131977-61-2	3	1.28051e+06	1.77513e+06	1.82857e+06	1.53254e+06	1.27084e+06	1.6008e+06	1.38656e+06	1.76006e+06	1.75949e+06	1.51973e+06	1.73283e+06	1.52968e+06	1.20225e+06	1.61786e+06	1.12499e+06	1.85152e+06	1.62526e+06	1.49733e+06	1.15187e+06	1.06023e+06	1.20621e+06	1.5374e+06	1.36016e+06	1.38184e+06	1.66379e+06	1.53557e+06	1.20364e+06	1.41333e+06	1.15389e+06	1.54179e+06	1.53354e+06	1.75368e+06	1.73482e+06	1.67557e+06	1.36342e+06	1.46945e+06	2.19879e+06	1.92989e+06	1.62165e+06
Wbjp002608	398.15	236.09	397.137	C18H23NO9	[M+H]+	5-methoxy-3-methyl-2-oxo-7-((3,4,5-trihydroxy-6-methyltetrahydro-2H-pyran-2-yl)oxy)indolin-3-yl acetate	Alkaloids	Alkaloids	-	1	107006	99206	176860	80543.9	101168	96343.8	126704	61881.8	167419	89372.8	69742.7	94409.3	117865	93518.6	116884	61884.8	101168	44308.7	91345.2	47362.6	41324.4	50132.8	64834.1	68761.5	107016	110988	86456.7	81528	108314	68758.6	59624.9	90596.4	49378.6	93410.7	71696.8	79495.9	86771.6	86426.8	104534
Labp005025	535.14	287.09	534.137	C25H26O13	[M+H]+	6''-O-Malonylisosakuranin	Flavonoids	Flavanones	-	2	4177.16	4177.16	4177.16	4177.16	4177.16	4177.16	4177.16	4177.16	4177.16	4177.16	4177.16	4177.16	4177.16	4177.16	110780	4177.16	4177.16	4177.16	4177.16	4177.16	4177.16	4177.16	4177.16	4177.16	214154	233437	180050	117376	104191	67826.3	43224.7	82006.6	33047.9	30007.6	32319.1	56086.3	47675.9	37012.6	33200
Lmsn003628	547.17	223.06	548.174	C23H32O15	[M-H]-	6'-O-Sinapoylsucrose*	Phenolic acids	Phenolic acids	-	3	2020.89	2020.89	2020.89	2020.89	2020.89	2020.89	2020.89	2020.89	2020.89	2020.89	2020.89	2020.89	2020.89	2020.89	2020.89	2020.89	10375.1	2020.89	2020.89	2020.89	2020.89	2020.89	2020.89	2020.89	35807.5	35794.5	29043.7	31105.5	46806.5	21112.8	123016	22946.3	35794.5	33053.5	51617	43553.7	22029.5	11941.3	15087.5
Lmdp003994	461.14	299.09	460.137	C23H24O10	[M+H]+	6,4'-Dimethoxyisoflavone-7-O-glucoside (Wistin)*	Flavonoids	Isoflavones	19046-26-5	2	4.05587e+06	3.76464e+06	4.11247e+06	4.24393e+06	3.87341e+06	4.08009e+06	2.95457e+06	2.85234e+06	1.30084e+06	1.9395e+06	3.07264e+06	2.43089e+06	4.27932e+06	2.98314e+06	4.36245e+06	4.58659e+06	4.49271e+06	4.45773e+06	2.33793e+06	2.41387e+06	5.45907e+06	3.03372e+06	2.23264e+06	3.064e+06	2.61291e+06	4.94685e+06	3.88533e+06	3.14912e+06	4.21318e+06	3.74927e+06	2.79448e+06	3.85251e+06	2.91898e+06	2.57853e+06	2.62578e+06	3.6112e+06	3.92056e+06	3.14477e+06	3.94793e+06
Cmpp003619	193.05	105.07	192.042	C10H8O4	[M+H]+	6,7-Dihydroxy-4-methylcoumarin	Lignans and Coumarins	Coumarins	529-84-0	2	129685	181197	132153	184487	107605	145775	168936	156679	539381	288473	279217	249742	134846	133598	102920	88561.2	295694	77642.2	158040	152555	95374.2	167878	189375	307430	72354.6	73556.2	105914	68126.2	53488	54500.1	32696.2	52138	53481.4	38146.9	67000.7	46796.7	141965	190685	129400
Wbtn006810	287.05	135.04	288.063	C15H12O6	[M-H]-	6,7-dihydroxy-1,3-dimethoxyxanthen-9-one	Flavonoids	Other Flavonoids	-	3	14802.3	2939.62	2939.62	22341.7	26372.3	20664.1	22337.5	56282.9	36067.2	22195.1	21621.5	54554.2	2939.62	2939.62	2939.62	29069.4	28562.7	22340.2	74748.6	32364.8	51805.8	25891.5	22465.5	139453	44384.4	30621.2	45411.2	2939.62	2939.62	2939.62	19419.3	18389.9	27695.5	14698.1	28667.3	33291.1	22766.2	35133.9	24018.8
zjbp110804	357.13	307.1	356.126	C20H20O6	[M+H]+	6,7-dimethoxy-2-[2-(4'-hydroxy-3'-methoxyphenyl)ethyl]chromone	Others	Chromone	-	2	216526	169842	82213	82225.3	69147	55272.8	38274.3	27529.9	69260.5	34147.2	34008.6	62005.8	187993	131200	108667	57741.7	52008.8	61100.7	23903.9	28672.3	40004	54151.8	38008.2	30678	208137	160552	169980	41339.9	55055.3	58672.1	26075	17493.4	20893.1	23587.1	13482.3	7407.28	61193.8	77330.5	64724.5
zjbp110819	311.13	251.11	310.12	C19H18O4	[M+H]+	6,7-dimethoxy-2-[2-phenylethyl]chromone	Others	Others	-	3	626859	411515	236605	27647.3	18383.1	13989	405.25	405.25	405.25	405.25	405.25	405.25	351885	358479	274372	26570	15660.5	22056.3	9651.05	2026.25	12491.8	405.25	405.25	405.25	49326.6	87266.4	70894.1	405.25	405.25	405.25	405.25	405.25	405.25	405.25	405.25	405.25	100720	74940.4	102443
Wcfp003475	325.14	191.08	324.132	C15H20N2O6	[M+H]+	6,7-dimethyl-4-(2,3,4,5-tetrahydroxypentyl)-1H-quinoxaline-2,3-dione	Others	Others	-	3	958550	848004	882986	1.0579e+06	1.41367e+06	1.59945e+06	1.89191e+06	1.11108e+06	3.18639e+06	2.49782e+06	1.86112e+06	2.20309e+06	1.53088e+06	1.61017e+06	908174	1.45252e+06	1.87161e+06	1.59525e+06	1.61484e+06	1.65402e+06	2.05563e+06	1.48183e+06	1.38395e+06	1.41893e+06	4.01349e+06	3.25703e+06	3.16134e+06	3.19638e+06	2.45639e+06	3.61204e+06	2.86214e+06	3.14455e+06	3.9532e+06	4.06663e+06	3.52863e+06	4.08152e+06	1.54735e+06	2.05052e+06	2.00702e+06
Layp008369	409.202	177.018	408.194	C25H28O5	[M+H]+	6,8-Diprenylnaringenin; Lonchocarpol A	Flavonoids	Flavanones	68236-11-3	3	109687	118381	195778	119161	136116	101116	75925.9	65843.5	90176.4	49964	49969.5	53399.2	168519	189021	195084	126418	136969	122192	99369.1	67008.4	84761.9	73034.4	104799	102239	9992.8	9992.8	9992.8	9992.8	9992.8	9992.8	9992.8	9992.8	9992.8	9992.8	9992.8	9992.8	79590.5	68903.5	82936.9
Wcgp002561	265.14	119.09	264.136	C15H20O4	[M+H]+	6-(1,2-dihydroxyethyl)-3-hydroxy-2,2,5,7-tetramethyl-3H-inden-1-one	Others	Others	-	3	521474	701239	408571	497942	408571	548526	416429	514639	341596	311304	588297	489051	619726	592869	544102	365357	469460	499907	308396	216075	353572	315203	374196	549011	225588	240630	199381	123761	149277	144382	78569.8	168244	203286	150275	166950	116884	398145	326034	322536
Lmjp003655	463.12	301.08	462.116	C22H22O11	[M+H]+	6-C-MethylKaempferol-3-glucoside*	Flavonoids	Flavonols	-	1	242400	308584	366551	876166	804035	770774	433652	678285	1.10346e+06	539964	306068	379280	311533	330702	392021	862424	887112	940876	526650	232343	912375	501093	271659	561882	1.33418e+06	1.15175e+06	1.21883e+06	833470	2.03269e+06	2.03141e+06	2.43613e+06	1.89427e+06	2.12673e+06	1.84541e+06	2.29692e+06	1.53468e+06	613027	1.04922e+06	677124
Lmmp002963	625.18	317.06	624.169	C28H32O16	[M+H]+	6-C-Methylquercetin-3-O-rutinoside	Flavonoids	Flavonols	-	2	27482.5	5108.04	5108.04	25540.2	99188.8	78557.4	2.13521e+06	1.02345e+06	1.82381e+06	2.61738e+06	2.50869e+06	1.33458e+06	5108.04	5108.04	5108.04	195255	222938	188622	3.66109e+06	5.12643e+06	1.64247e+06	3.94801e+06	4.04931e+06	2.99224e+06	5108.04	5108.04	5108.04	1.09289e+07	4.06012e+06	1.17433e+07	1.10197e+07	1.06664e+07	1.01438e+07	4.5206e+06	5.01053e+06	6.02509e+06	3.54611e+06	3.91303e+06	2.87939e+06
pmp001198	132.1	57.03	131.095	C6H13NO2	[M+H]+	6-Deoxyfagomine	Alkaloids	Piperidine alkaloids	197449-09-5	1	1.50227e+06	1.62534e+06	1.75209e+06	1.29491e+06	1.52056e+06	1.9034e+06	1.96788e+06	1.85075e+06	1.70479e+06	2.1844e+06	1.50281e+06	2.03514e+06	2.30305e+06	2.04522e+06	2.31937e+06	2.3675e+06	1.50623e+06	1.81167e+06	2.93891e+06	2.40289e+06	2.12396e+06	2.35534e+06	2.53026e+06	3.12317e+06	2.14937e+06	2.11851e+06	2.25401e+06	3.06769e+06	2.85178e+06	3.04836e+06	2.48118e+06	2.44369e+06	2.65029e+06	4.75228e+06	4.58231e+06	4.85209e+06	2.36392e+06	2.37544e+06	2.74357e+06
Lmsn004132	329.094	167.04	330.11	C18H18O6	[M-H]-	6-Hydroxy-4',5,7-trimethoxyflavanone; Hamiltone A	Flavonoids	Flavanones	6626-61-5	3	9.41206e+06	7.71007e+06	8.36141e+06	6.90014e+06	6.01324e+06	6.83406e+06	4.67649e+06	5.53782e+06	5.1266e+06	6.27408e+06	7.02215e+06	6.13583e+06	8.24861e+06	1.02034e+07	9.26172e+06	6.14936e+06	2.04589e+06	6.4009e+06	4.93236e+06	4.33123e+06	5.66636e+06	6.21812e+06	5.81707e+06	8.83258e+06	4.19349e+06	9.69877e+06	5.76016e+06	9.91805e+06	7.12134e+06	7.18269e+06	8.68629e+06	7.42802e+06	5.47436e+06	1.00656e+07	9.2078e+06	8.82853e+06	6.38707e+06	8.01985e+06	7.47556e+06
pme3140	175.04	147.045	176.047	C10H8O3	[M-H]-	6-Hydroxy-4-methylcoumarin	Lignans and Coumarins	Coumarins	2373-31-1	3	112574	137925	156429	67533.7	59562.5	51230	62592.1	46274.5	14761.2	59487.8	47927.1	47325	126189	131280	103240	66254.8	76450	24930	39386.8	16541.5	37544.4	16621.6	26605.3	32960.6	2952.25	2952.25	2952.25	2952.25	2952.25	2952.25	2952.25	17919.4	2952.25	2952.25	2952.25	2952.25	55851.7	107047	73589.4
pmp001312	789.21	303.1	788.201	C33H40O22	[M+H]+	6-Hydroxykaempferol-3,7,6-O-triglycoside	Flavonoids	Flavonols	-	2	1383.38	1383.38	1383.38	6916.91	81149	51184.9	1.29803e+06	775899	1.21589e+06	1.70331e+06	3.25872e+06	1.41645e+06	1383.38	1383.38	1383.38	49012.1	70028.8	152865	2.68595e+06	4.21256e+06	917138	1.83078e+06	2.32536e+06	1.89739e+06	1383.38	1383.38	1383.38	1383.38	1383.38	1383.38	1383.38	1383.38	1383.38	1383.38	1383.38	1383.38	510478	565898	649238
Zmhp002640	773.21	303.05	772.206	C33H40O21	[M+H]+	6-Hydroxykaempferol-3-O-Rutinoside-6-O-glucoside*	Flavonoids	Flavonols	-	3	1686.67	1686.67	1686.67	127629	1.09193e+06	355694	2.51336e+07	1.43513e+07	1.81123e+07	3.64475e+07	3.9333e+07	2.5995e+07	91912.5	1686.67	1686.67	420861	540857	829484	2.89152e+07	4.57151e+07	2.22636e+07	3.76562e+07	3.09533e+07	3.59058e+07	25945.9	17032.8	1686.67	10479.8	12043.5	8433.36	1686.67	1686.67	1686.67	8860.24	1686.67	1686.67	1.05832e+07	1.27388e+07	8.40765e+06
pmp001309	465.1	303.1	464.096	C21H20O12	[M+H]+	6-Hydroxykaempferol-7-O-glucoside	Flavonoids	Flavonols	-	2	3.98468e+06	3.91055e+06	5.46556e+06	3.38893e+06	6.22611e+06	4.06254e+06	3.66875e+06	3.27431e+06	2.44476e+06	2.8765e+06	2.11838e+06	2.47545e+06	4.75119e+06	3.13235e+06	5.81228e+06	5.97217e+06	3.55298e+06	6.95193e+06	3.59735e+06	1.96025e+06	3.60753e+06	2.49767e+06	3.3924e+06	3.12348e+06	166148	255795	743908	3.28197e+06	3.38904e+06	1.68521e+06	2.68353e+06	6.45711e+06	1.47076e+06	4.25663e+06	3.82952e+06	4.68987e+06	3.84469e+06	3.03523e+06	4.65779e+06
Hmcn001884	463.09	301.03	464.096	C21H20O12	[M-H]-	6-Hydroxyluteolin 5-glucoside	Flavonoids	Flavones	-	1	1.56941e+07	8.96931e+06	1.49891e+07	4.27007e+06	6.60213e+06	6.85939e+06	1.10215e+07	1.1985e+07	1.07009e+07	1.61079e+07	1.31557e+07	1.31186e+07	2.35059e+07	2.26051e+07	2.8089e+07	1.05084e+07	1.01114e+07	1.58828e+07	1.78952e+07	1.49656e+07	1.43443e+07	1.38002e+07	1.81984e+07	1.91597e+07	956180	1.48867e+06	1.22708e+06	1.42779e+07	3.83456e+06	7.29588e+06	1.77524e+07	1.92279e+07	8.82932e+06	2.23675e+07	2.36226e+07	1.86173e+07	9.98062e+06	1.07305e+07	1.00516e+07
Latp003160	195.06	117.03	194.057	C10H10O4	[M+H]+	6-Hydroxymellein	Others	Chromone	70901-60-9	3	287168	281305	399192	394144	531830	466144	1.39339e+06	985187	1.1543e+06	2.25229e+06	1.94316e+06	1.67486e+06	425403	322590	245948	600537	697355	535051	816412	1.54626e+06	1.48889e+06	912352	1.20106e+06	1.4874e+06	330006	456565	435631	147130	188412	255185	187481	72135.8	145425	73960.4	153597	158270	459533	748280	656710
Lmbp010382	281.12	91.05	280.11	C18H16O3	[M+H]+	6-Methoxy-2-(2-phenylethyl)chromone	Others	Chromone	84294-89-3	3	37320.7	29462.3	18982.3	20074.5	20932.9	14840.8	18639.9	20634.8	26244.6	31060.9	54375.8	31798	23809.8	34020.8	37114	40722.7	17008.7	41662.9	44712	42753.2	46810.4	49360.7	36417.7	17021	16152.4	27267.6	47798.3	54234	36664.5	46911.6	38444.4	19602.4	38765.7	50881.8	37738.3	53133.9	22934.5	25775.9	23991.9
Lmjp003295	479.118	317.073	478.111	C22H22O12	[M+H]+	6-Methoxykaempferol-3-O-glucoside*	Flavonoids	Flavonols	63422-27-5	1	864569	1.07882e+06	1.23168e+06	3.45536e+06	2.7432e+06	2.38779e+06	3.57466e+06	3.94442e+06	3.79007e+06	4.57279e+06	5.11633e+06	3.15994e+06	958511	874555	927054	5.02936e+06	3.81565e+06	3.43926e+06	6.04283e+06	6.5501e+06	4.26952e+06	3.3149e+06	6.62435e+06	5.94933e+06	2.36625e+06	2.55213e+06	2.0167e+06	1.82082e+07	7.33048e+06	1.02521e+07	2.00647e+07	2.44715e+07	1.24818e+07	2.8191e+07	1.49631e+07	2.55475e+07	4.42874e+06	8.92246e+06	7.60796e+06
Lmpp005784	465.1	333.07	464.096	C21H20O12	[M+H]+	6-Methoxyquercetin-3-O-Xyloside*	Flavonoids	Flavonols	-	3	1494.15	1494.15	1494.15	7470.75	29833.8	34683.7	129755	134181	151789	180448	217750	98441.4	1494.15	1494.15	1494.15	37299.7	58806.1	69353.9	217745	350380	260995	283840	269948	216255	1494.15	1494.15	1494.15	31334.9	19403.7	22383.4	32821.3	34906.9	40274.9	43254.3	49221.9	65633.6	90468.1	76062.9	71469.4
Lmpp005842	479.11	333.07	478.111	C22H22O12	[M+H]+	6-Methoxyquercetin-3-O-rhamnoside	Flavonoids	Flavonols	-	3	1179.82	1179.82	1179.82	1179.82	1179.82	1179.82	47109	14728.4	15870.9	73598	82428.1	33863	1179.82	1179.82	1179.82	16198.6	16203	10317.9	63300.6	223704	60353.1	150412	85382.5	88313.2	1179.82	1179.82	1179.82	1179.82	1179.82	1179.82	1179.82	1179.82	1179.82	5899.11	6946.38	11111.2	29501.4	30918.2	44123.2
Zmdn006903	283.06	240.04	284.068	C16H12O5	[M-H]-	6-Methylaloe emodin	Quinones	Anthraquinone	-	1	1139.27	1139.27	1139.27	1139.27	1139.27	1139.27	1139.27	1139.27	1139.27	25992.2	17762.3	34949.4	1139.27	1139.27	1139.27	25437.9	6615.59	5696.34	53779.9	69262.5	116273	43497.3	12359.9	59603.5	1139.27	1139.27	1139.27	1139.27	1139.27	1139.27	1139.27	1139.27	1139.27	1139.27	1139.27	1139.27	13738.4	16570	11736.6
MWSHY0202	237.09	135.05	236.084	C16H12O2	[M+H]+	6-Methylflavone	Flavonoids	Flavones	29976-75-8	3	20465.8	32695.7	28132.2	23768.4	24438.5	21610.8	11645.2	13022.4	19102.5	2196.65	2196.65	2196.65	20846.8	23986	46330.5	26381.8	21114.8	34904.3	17348.7	26697.4	20674.3	20665.9	24606.2	23053	18953.4	24206.3	31007.4	23719.5	21494.3	27929.8	26394.8	10983.3	16693.7	13207.1	17498.1	14089.8	23699.2	20520.2	20024.1
Ymjm000116	313.09	151.04	314.1	C14H18O8	[M-H]-	6-O-Acetylarbutin	Others	Others	10338-88-2	3	4.5675e+06	4.62525e+06	5.26207e+06	3.01018e+06	3.30708e+06	2.95533e+06	1.82585e+06	2.52106e+06	2.10049e+06	1.74458e+06	1.51701e+06	1.43662e+06	5.86629e+06	4.44197e+06	7.90932e+06	3.3115e+06	3.68804e+06	3.11734e+06	2.07854e+06	1.30146e+06	1.86375e+06	1.61699e+06	1.8682e+06	1.83094e+06	2.8258e+06	3.35433e+06	2.78054e+06	1.65192e+06	1.86136e+06	1.61135e+06	1.83773e+06	1.27637e+06	1.7763e+06	1.06795e+06	1.53846e+06	1.32478e+06	2.36508e+06	2.79907e+06	2.72934e+06
Zmhn001793	341.09	179.03	342.095	C15H18O9	[M-H]-	6-O-Caffeoyl-D-glucose*	Phenolic acids	Phenolic acids	-	1	1.13651e+06	1.60232e+06	1.12295e+06	1.09837e+06	2.20784e+06	1.87234e+06	1.21e+06	980885	1.96947e+06	1.78304e+06	1.3731e+06	1.23021e+06	1.14278e+06	1.94506e+06	1.44253e+06	1.62484e+06	2.08279e+06	1.25739e+06	1.60893e+06	801098	1.58627e+06	1.12829e+06	1.39154e+06	1.81831e+06	421670	344101	257875	580758	417790	780981	869485	1.45785e+06	1.03604e+06	1.37703e+06	1.45054e+06	1.18576e+06	1.00724e+06	1.30009e+06	1.75289e+06
Lman003972	433.11	161.03	434.121	C21H22O10	[M-H]-	6-O-Caffeoylarbutin	Phenolic acids	Phenolic acids	136172-60-6	1	95830	92390.6	97306.8	33256.3	99989.8	123611	266029	103589	99390.3	210347	139982	163973	158727	70001.5	104988	75594.6	99390.3	57407.2	107788	133477	58798.6	156060	152575	79793.6	49868.3	64362.2	38786.9	64372.2	45713.3	30476.9	30484.3	57215.6	58805.6	67219.1	45724.3	42952.3	68607.2	108679	49002.3
Zbfn002396	343.1	163.04	344.111	C15H20O9	[M-H]-	6-O-Dihydrocaffeoylglucose	Phenolic acids	Phenolic acids	-	2	74837	67791.9	90290.2	84502.4	77771.2	76620.7	73728.4	82938.4	88928	67306.8	103000	129047	77341.5	98281.1	86309.1	105375	98267.2	136461	94537.1	79075.7	100456	75288.6	80474.2	124651	13461.4	13461.4	13461.4	216076	156983	223495	467428	426939	393649	784936	726437	532147	157561	171313	162664
Lmfn000604	331.07	169.01	332.074	C13H16O10	[M-H]-	6-O-Galloyl-β-D-glucose*	Phenolic acids	Phenolic acids	13186-19-1	1	222425	292448	391765	648348	2.18198e+06	1.46573e+06	2.51887e+06	3.5213e+06	2.40268e+06	3.26e+06	4.44713e+06	2.92691e+06	400167	342822	355193	2.40993e+06	1.71139e+06	3.48821e+06	2.49799e+06	5.75766e+06	4.36535e+06	3.33621e+06	2.97098e+06	4.64537e+06	516636	553681	596393	1.39327e+06	745321	1.26588e+06	2.31505e+06	1.98965e+06	3.34324e+06	4.55544e+06	5.52587e+06	5.30709e+06	1.7475e+06	2.0604e+06	2.08922e+06
Lmfn003035	325.09	145.03	326.1	C15H18O8	[M-H]-	6-O-p-Coumaroyl-β-D-glucose*	Phenolic acids	Phenolic acids	114297-65-3	2	116575	320878	197817	236342	539287	294142	1.28107e+06	1.09713e+06	1.74291e+06	5.45236e+06	4.74666e+06	5.14744e+06	99658.3	174809	140311	369730	449250	572636	1.05601e+06	2.10727e+06	1.66264e+06	1.84648e+06	1.47383e+06	1.60622e+06	257137	335601	493839	1.30356e+06	813564	1.20337e+06	1.69761e+06	1.90358e+06	1.21007e+06	1.64125e+06	1.20608e+06	1.6924e+06	925088	749756	1.38588e+06
Walp003622	340.1	178.05	339.095	C15H17NO8	[M+H]+	6-beta-d-glucopyranosyloxyindole-3-carboxylic acid	Alkaloids	Plumerane	-	1	541087	184716	285061	126544	189097	98904.8	186165	159991	106350	161458	101819	109552	423224	234162	404366	183259	136723	84377	58185	82910.1	132375	119837	84363	104725	1797.49	1797.49	21830.6	1797.49	1797.49	1797.49	8987.45	19251.8	28626	1797.49	1797.49	1797.49	126898	194913	89246.2
Lajn004573	479.15	317.11	480.163	C23H28O11	[M-H]-	7,2',4'-Trihydroxy-8,3'-dimethoxyisoflavanglucoside	Flavonoids	Other Flavonoids	-	2	22698.3	4539.65	4539.65	41133.2	56507.6	42010.8	290566	198643	253052	398698	510995	211285	25024.5	4539.65	4539.65	62588.1	61809.2	85353.5	428561	767383	263377	629178	582558	435234	126083	127478	111902	903938	387369	399351	532615	604173	415092	668525	398013	624348	323488	237608	384727
Hmmn003964	359.13	197.08	360.142	C16H24O9	[M-H]-	7-Deoxyloganic acid	Terpenoids	Monoterpenoids	22487-36-1	3	2004.21	2004.21	2004.21	80606.5	383187	38195.5	342895	2.55902e+06	886002	231956	1.0779e+06	688166	2004.21	2004.21	21599.4	2.50766e+06	906997	1.34176e+06	2.20029e+06	1.69641e+06	2.85876e+06	2.19647e+06	986778	1.62783e+06	10021.1	30551.1	19806.3	530548	12740.5	21785.6	19810.6	30512.1	1.65321e+06	47934.6	31129.7	95499.7	610215	660733	1.25554e+06
Lafp004732	399.24	219.17	398.23	C21H34O7	[M+H]+	7-Hydroxy-costol-glucoside	Terpenoids	Sesquiterpenoids	-	3	163419	141714	195582	200809	150637	184811	233039	201577	135291	196627	133337	192472	304462	133041	490205	301310	315849	446582	142245	161067	249869	161939	195278	234277	6570.19	6570.19	6570.19	6570.19	6570.19	6570.19	6570.19	6570.19	49724.4	6570.19	32851	6570.19	143861	125509	130924
Lmbp102601	163.04	89.04	162.032	C9H6O3	[M+H]+	7-Hydroxycoumarin;Umbelliferone	Lignans and Coumarins	Coumarins	93-35-6	1	1.17895e+07	1.28699e+07	1.40927e+07	9.71179e+06	9.46506e+06	5.70145e+06	4.60368e+06	6.13989e+06	6.57644e+06	5.04242e+06	3.78796e+06	5.27686e+06	1.49275e+07	1.35972e+07	2.10289e+07	1.02734e+07	7.22145e+06	7.74978e+06	4.84797e+06	3.56218e+06	7.42573e+06	3.28099e+06	4.7133e+06	3.19482e+06	6.06439e+06	7.39329e+06	7.64415e+06	4.78501e+06	5.69239e+06	5.44627e+06	4.9028e+06	5.53061e+06	3.67069e+06	638964	638964	638964	9.47443e+06	6.42182e+06	6.89251e+06
Zbdp001892	268.1	136.06	267.089	C16H13NO3	[M+H]+	7-Methoxy-3-[1-(3-pyridyl)methylidene]-4-chromanone	Flavonoids	Other Flavonoids	-	2	480869	592264	743259	5.09138e+06	3.8158e+06	4.04552e+06	1.8568e+06	1.70699e+06	2.19242e+06	1.84943e+06	1.01601e+06	1.85199e+06	608017	539365	507684	2.34954e+06	2.65936e+06	2.91903e+06	1.06719e+06	1.3094e+06	1.81521e+06	1.39774e+06	1.6199e+06	1.18086e+06	799792	573849	747169	1.13502e+06	1.48998e+06	1.43746e+06	1.31013e+06	1.82829e+06	2.01905e+06	1.46433e+06	1.75586e+06	1.94983e+06	1.83606e+06	1.70337e+06	1.59918e+06
Lmhn004960	441.08	289.07	442.09	C22H18O10	[M-H]-	7-O-Galloyltricetiflavan	Flavonoids	Flavanols	-	1	1.69249e+07	1.77841e+07	1.27055e+07	7.98474e+07	5.53473e+07	6.25737e+07	2.35633e+07	2.64452e+07	3.19449e+07	1.05796e+07	1.03809e+07	1.09236e+07	3.10459e+06	1.30504e+07	4.19579e+06	4.27496e+07	5.16552e+07	5.42407e+07	1.78561e+07	6.27304e+06	2.92774e+07	1.97038e+07	1.6254e+07	6.00095e+06	8.74017e+07	1.01375e+08	1.05618e+08	4.9566e+07	5.58681e+07	6.29829e+07	1.91224e+07	2.03128e+07	2.92348e+07	9.19346e+06	8.94416e+06	5.03143e+06	3.74349e+07	4.80656e+07	4.7273e+07
Zbln003676	385.13	205.05	386.137	C21H22O7	[M-H]-	7-hydroxy-4-methoxyphenanthrene-2-O-glucoside	Quinones	PhenAnthraquinones	-	2	25847.7	43533.6	29927.2	10889.5	20497.3	28427.5	57897.2	28568.7	51693.6	179170	322332	76164.3	45385.3	104730	48972.2	23130.8	31289.8	12009	76992.9	152975	66650.9	73436.2	77185.9	111639	110159	51683.2	58483.7	71676.9	42740	47603.7	53286.6	132997	71681.1	45385.3	114397	49134.9	39449.5	55766.8	114762
Cmsn001914	525.2	179.07	526.205	C25H34O12	[M-H]-	7R,8S-erythro-3',4,9,9'-tetrahydroxy-3-methoxy-8-O-4'-neolignan-7-O-glucopyr-anoside,	Lignans and Coumarins	Lignans	-	3	21045.5	31256.9	24326.7	23864.3	57278.2	43872.8	49200.9	35736.9	37207.4	62416.1	72356.1	51082.7	38572.7	40193.9	52463.7	16290.4	37287.9	51570.3	28131.8	35093.4	48450.9	31937.3	113188	26134.1	27594.5	45034	53624.9	69733.1	64888.3	74547.9	54333.2	87153.1	74039.6	88369.1	95249.4	68011.3	45804.7	49379.6	51822
Lmmn006246	337.23	157.12	338.246	C20H34O4	[M-H]-	7β-Hydroxydarutigenol	Terpenoids	Ditepenoids	1188281-99-3	3	138823	140572	146965	202190	188319	194691	191146	184578	191945	210312	327521	266479	257501	170560	158247	241415	193818	253415	221591	276443	253386	270469	308503	235806	173708	135300	190542	316947	236778	275209	210689	264889	299148	260296	330895	270221	179698	152320	166828
Lmmp003672	593.17	441.11	592.158	C31H28O12	[M+H]+	8,8'-Methylenebiscatechin	Flavonoids	Flavanols	81555-08-0	1	605881	572859	874448	1.62258e+06	696470	967103	64789.9	349309	95117.3	33922.8	31768.5	34374.1	129568	476324	391272	552157	439500	338627	117113	38191.5	95286.4	118763	50816.8	224031	559465	410615	817699	345676	385062	247103	443907	391896	317975	276856	278186	261961	325051	397801	524347
Lmxn003152	389.14	167.07	390.153	C17H26O10	[M-H]-	8-Epiloganin	Terpenoids	Terpene	79172-04-6	3	1.96502e+06	1.73151e+06	1.6128e+06	1.36108e+06	1.42753e+06	1.45847e+06	758896	953148	1.19224e+06	626296	1.29339e+06	775550	2.20526e+06	2.1684e+06	1.83916e+06	2.7371e+06	1.62952e+06	2.06653e+06	995551	882285	1.47647e+06	739534	698317	1.55222e+06	346254	228711	204232	133241	158441	155637	218656	203240	186597	430584	218637	203778	815373	1.05582e+06	1.30284e+06
Lhgp080602	235.17	67.05	234.162	C15H22O2	[M+H]+	8-Keto-9(10)-α-patchoulene-4α-ol	Terpenoids	Sesquiterpenoids	-	3	26093.6	57405.9	38734.8	31365.2	39298.9	25364.1	19241.1	31251	23423	17760.8	29683	18873.6	21458.9	48018.5	79880.6	26531.7	35083	41421.3	19260.6	26682.1	24184.6	25162.1	24864.4	26383.3	28955.2	39205.5	52985	48406.6	24013.3	46043	31795	16046.8	13811	25308.5	16696.7	12988.2	35123.9	38104.2	32182.7
Lagp004883	547.15	299.09	546.137	C26H26O13	[M+H]+	8-Methoxy malonyl ononin*	Flavonoids	Isoflavones	-	2	17328.6	17328.6	17328.6	17328.6	17328.6	17328.6	17328.6	17328.6	17328.6	17328.6	17328.6	17328.6	17328.6	17328.6	17328.6	17328.6	17328.6	17328.6	17328.6	17328.6	17328.6	17328.6	17328.6	17328.6	1.33762e+06	1.32776e+06	1.06185e+06	443458	392359	392406	150733	279310	246050	86642.9	123000	95283.5	195151	188845	172567
Lmpn006208	461.11	315.05	462.116	C22H22O11	[M-H]-	8-Methoxykaempferol-7-O-rhamnoside	Flavonoids	Flavonols	-	1	51579.2	59184.1	75104	39654.1	30371.2	19187.7	75450.3	47327.1	63411.1	79290.1	69059.5	79286.3	51156.9	34005.1	85680.9	33258.1	23023.7	73280.4	78019.1	177749	80590.4	116373	74172.9	126583	11521	16636.7	12804.1	2304.2	2304.2	2304.2	15355.5	12800.7	18137.1	12796.9	17637	37094.1	53715.5	46043.5	42207.5
Smnp001863	449.14	287.09	448.137	C22H24O10	[M+H]+	8-O-methyl-7-hydroxyaloin	Quinones	Anthraquinone	-	2	2.80856e+06	1.799e+06	3.00953e+06	1.47195e+06	4.72878e+06	4.84129e+06	2.74713e+06	3.1349e+06	1.8818e+06	2.40392e+06	3.03779e+06	3.52056e+06	2.34457e+06	2.38854e+06	6.29079e+06	5.45095e+06	3.38609e+06	6.81387e+06	5.11537e+06	2.77587e+06	4.65948e+06	4.5533e+06	3.31458e+06	4.25275e+06	455475	912965	877251	1.06736e+07	5.76676e+06	4.85153e+06	1.47321e+07	1.28564e+07	4.78645e+06	1.48571e+07	8.97088e+06	1.32568e+07	7.88251e+06	5.78415e+06	6.04722e+06
Wcjp002598	146.06	91.05	145.053	C9H7NO	[M+H]+	8-hydroxyquinoline	Alkaloids	Quinoline alkaloids	148-24-3	1	4.37144e+06	5.30526e+06	5.34673e+06	2.65316e+06	2.3138e+06	2.33596e+06	2.18387e+06	1.82369e+06	2.29795e+06	2.27962e+06	1.46176e+06	2.2819e+06	4.94721e+06	4.4958e+06	5.37303e+06	1.67542e+06	1.73627e+06	1.93025e+06	1.73792e+06	1.44072e+06	1.61156e+06	1.74336e+06	1.61169e+06	1.81153e+06	5.50173e+06	4.48058e+06	3.4174e+06	1.96972e+06	1.68535e+06	1.5766e+06	1.47112e+06	1.58003e+06	1.54876e+06	1.73479e+06	1.18226e+06	1.44667e+06	2.64776e+06	2.59648e+06	2.49283e+06
Lsjp211260	227.16	125.09	226.157	C13H22O3	[M+H]+	9-epi-Blumenol B	Terpenoids	Monoterpenoids	-	3	64012.5	34616.5	65610.6	48006.1	65465.6	56732.1	109088	125668	77992.2	112007	117475	61102.1	56732.1	65458.1	66131.6	126540	87273.1	154021	116361	90792	75645.6	97279.7	113451	126540	6329.81	6329.81	6329.81	6329.81	6329.81	6329.81	6329.81	6329.81	6329.81	6329.81	6329.81	6329.81	47945.6	62555.1	31649
Wbtn006053	451.1	341.07	452.111	C24H20O9	[M-H]-	9-hydroxy-2-(2-hydroxy-3-methoxyphenyl)-3-(hydroxymethyl)-12-methoxy-2,3-dihydro-1,4,5-trioxatetraphen-10-one*	Others	Ketone compounds	-	1	2.548e+06	2.36924e+06	3.52725e+06	1.06086e+06	3.14039e+06	1.5621e+06	1.35486e+06	2.44143e+06	1.90597e+06	1.62068e+06	2.25071e+06	1.46878e+06	2.34099e+06	2.47625e+06	4.03761e+06	2.12531e+06	1.70399e+06	1.72825e+06	1.49226e+06	1.20541e+06	1.49084e+06	1.35976e+06	1.95756e+06	1.74686e+06	151387	153154	18915.5	64629.5	93897.2	95574	61433.3	24834.5	74368.8	98687.7	89434.8	92675.4	1.33649e+06	1.75789e+06	1.31811e+06
Wbtn004921	451.1	341.07	452.111	C24H20O9	[M-H]-	9-hydroxy-2-(3-hydroxy-4-methoxyphenyl)-3-(hydroxymethyl)-12-methoxy-2,3-dihydro-1,4,5-trioxatetraphen-10-one	Others	Ketone compounds	-	1	1.53537e+06	1.80366e+06	1.78426e+06	1.2283e+06	1.21957e+06	2.20123e+06	3.99346e+06	3.46204e+06	1.44002e+06	3.36844e+06	2.13982e+06	2.72264e+06	1.83275e+06	1.07315e+06	2.74634e+06	3.05927e+06	1.74871e+06	3.22136e+06	3.29141e+06	2.86656e+06	3.67137e+06	3.02332e+06	4.50354e+06	4.22757e+06	10947.3	10947.3	10947.3	79164.1	54736.7	78886.5	77590.5	85673	116818	140080	86949.7	163292	2.69339e+06	1.25213e+06	3.09205e+06
Lcwp000595	265.14	119.08	264.136	C15H20O4	[M+H]+	9alpha-Hydroxy-11beta,13-Dihydrozaluzanin C	Terpenoids	Sesquiterpenoids	-	3	339297	498796	536505	346698	311998	386812	367671	376582	318843	208194	156006	496808	449153	390432	714402	262299	323127	383568	263220	166937	296610	225562	270268	327055	167748	178757	156170	109026	132160	74651.2	70712.8	130416	109014	76521.8	120798	110991	151361	189537	268977
Zjyp101832	425.37	109.1	424.37	C30H48O	[M+H]+	Aborenone	Terpenoids	Triterpene	25465-81-0	3	3235.65	3235.65	3235.65	3235.65	3235.65	3235.65	3235.65	3235.65	3235.65	3235.65	3235.65	3235.65	3235.65	3235.65	3235.65	3235.65	3235.65	3235.65	3235.65	3235.65	3235.65	3235.65	3235.65	3235.65	158996	139480	72679.8	117697	96180.8	100175	74944	51707.9	74326.5	56662.3	60724.9	94831.5	16178.2	39610.9	33322.3
Laxp004783	477.14	315.09	476.132	C23H24O11	[M+H]+	Abrusin	Flavonoids	Flavones	-	2	194010	189667	266616	145758	99973.3	131059	105747	122969	87497.9	155144	108034	150136	253974	291388	196518	186175	208403	98839.8	130791	105750	104568	61325.3	129867	136762	211197	141378	236740	186199	141358	122990	109198	169624	186336	101136	124120	124138	153471	173508	154718
Lmtn004049	263.13	204.12	264.136	C15H20O4	[M-H]-	Abscisic acid	Terpenoids	Sesquiterpenoids	21293-29-8	3	24061.4	35672.9	24058.2	142368	231722	234679	119706	131851	136847	80903	69592.4	65518.5	32349.6	27069.7	24055.7	250543	245091	148029	180232	240211	133470	68757.5	97890.2	90514.2	33986.6	21834.9	60674.6	19405.7	21846	24279.6	11105.2	16577.2	8910.11	7938.72	12145.9	2401.79	88911.3	85747.7	80012.4
Zbbn005905	339.12	309.08	340.131	C20H20O5	[M-H]-	Abyssinone II	Flavonoids	Flavanones	-	3	1.18715e+06	2.15146e+06	1.17893e+06	51554.3	43710.4	25391.9	5925.16	8028.69	15361	1185.03	1185.03	1185.03	1.39147e+06	1.17454e+06	1.27085e+06	29269	35109.6	44416	17984.6	9879.87	15361	17984.6	20098.9	6013.01	161768	344665	234716	11638.8	17555.4	9879.87	1185.03	1185.03	1185.03	1185.03	1185.03	1185.03	255534	241242	248984
ZBN0288	283.061	240.038	284.068	C16H12O5	[M-H]-	Acacetin	Flavonoids	Flavones	480-44-4	3	829.074	829.074	829.074	829.074	829.074	829.074	829.074	829.074	829.074	14335.5	12562.6	23535.1	829.074	829.074	829.074	18646.5	5639.52	4145.37	33692.9	49732.3	84128.1	32982.9	7032.49	49916.4	829.074	829.074	829.074	829.074	829.074	829.074	829.074	829.074	829.074	829.074	829.074	829.074	8705.17	9784.52	11951
pmp001288	593.19	285.08	592.179	C28H32O14	[M+H]+	Acacetin-7-O-rutinoside (Linarin)	Flavonoids	Flavones	480-36-4	2	17572.1	41440.1	23845.8	31960.1	476.327	476.327	2764.27	6146.02	7814.41	476.327	476.327	476.327	7899.39	476.327	476.327	476.327	476.327	476.327	476.327	6044.05	476.327	7991.78	607978	2381.64	72919.2	20113.7	26206.4	476.327	476.327	24082.7	476.327	476.327	476.327	476.327	9201.97	476.327	27641.4	25860.8	23212.5
Lhsp101905	167.11	93.07	166.099	C10H14O2	[M+H]+	Actinidialactone	Terpenoids	Monoterpenoids	76729-80-1	3	61474.9	33677.1	235273	192758	81184.6	232921	97079.3	6735.42	6735.42	6735.42	6735.42	6735.42	171307	217295	206045	143962	199575	153008	290054	106445	210353	89144.5	204682	120279	148593	141373	157557	114610	38339.9	146357	95402.2	141368	119594	109773	151366	129729	240676	139707	139707
HJN046	863.186	575.119	864.19	C45H36O18	[M-H]-	Aesculitannin A	Tannins	Tannin	-	3	465990	310530	388067	313573	327784	338036	132193	196604	233626	150936	106058	219232	416993	626392	454958	467449	187300	217814	123026	160520	134336	177057	233816	465891	117400	123026	225012	147096	389876	155582	199429	434963	229130	459754	428515	498229	286977	261373	318158
Ladp004679	607.2	299.09	606.195	C29H34O14	[M+H]+	Afrormosin rutinoside	Flavonoids	Isoflavones	-	2	2541.59	2541.59	2541.59	2541.59	2541.59	2541.59	26805.7	141257	81396	2541.59	2541.59	12708	2541.59	2541.59	2541.59	47334.3	81999.4	129099	48440.4	14512.6	31311.1	76198	16678.8	104607	2541.59	2541.59	2541.59	2541.59	2541.59	2541.59	2541.59	2541.59	2541.59	2541.59	2541.59	2541.59	19060.9	22142	20113.8
Zbbp006101	547.14	299.09	546.137	C26H26O13	[M+H]+	Afrormosin-7-O-(6''-malonyl)glucoside*	Flavonoids	Isoflavones	-	2	21487	21487	21487	21487	21487	21487	21487	21487	21487	21487	21487	21487	21487	21487	21487	21487	21487	21487	21487	21487	21487	21487	21487	21487	2.05238e+06	1.73175e+06	1.37471e+06	627939	715417	569118	243417	276618	258179	107435	141188	128194	254723	200105	202917
Hmcp001824	213.07	167.06	212.059	C12H8N2O2	[M+H]+	Ailanindole	Alkaloids	Plumerane	159903-51-2	3	1.26844e+06	1.31529e+06	2.02933e+06	789982	1.12e+06	1.22841e+06	2.06115e+06	1.53469e+06	465948	2.46182e+06	1.99432e+06	2.72805e+06	2.73119e+06	1.07456e+06	3.46715e+06	1.59599e+06	1.37544e+06	1.28188e+06	1.78847e+06	1.18697e+06	1.18162e+06	1.37153e+06	1.50109e+06	1.02791e+06	4339.24	4339.24	4339.24	4339.24	4339.24	4339.24	21696.2	4339.24	4339.24	21696.2	27399.7	22708.9	1.41179e+06	1.12535e+06	979787
Lchn000012	537.2	327.12	538.205	C26H34O12	[M-H]-	Alangilignoside D	Others	Others	-	3	37368	38710.7	44103.8	41381.3	49516.7	110787	88096	184165	90766.7	78754.7	92489.5	68076	37377.3	44052	52060	46722.7	81421.3	139211	141467	68076	154357	90762.7	182746	56064	29927.2	23126.7	22214	46250.9	25850.9	50324.7	29930.9	38086.2	14686.7	24492.2	24026	29783.1	53393.3	53380	50710
Zmdn006929	255.07	213.06	256.074	C15H12O4	[M-H]-	Aloe-Emodin-9-Anthrone	Quinones	Anthraquinone	6247-99-0	2	5099.15	11285.8	1758.24	351.648	351.648	351.648	5380.39	6305.52	19787.7	12119.7	12208.8	5715.76	13540	9078.07	18511.5	24731.8	4150	2782.72	4159.84	8507.75	32859.1	5553.26	3300.75	39355.2	351.648	351.648	351.648	2955.65	6582.21	29902.8	351.648	351.648	351.648	2612.02	13062.3	7309.07	9287.27	10309.6	9028.42
HX1136	471.14	215.07	470.137	C28H22O7	[M+H]+	Ampelopsin A	Others	Stilbene	130608-11-6	1	2535.67	2535.67	2535.67	19657.8	39871.1	20655.3	70406.4	156376	64482	94155.7	186549	82915.7	2535.67	2535.67	2535.67	81088.4	46249.2	14362.5	79738.6	114804	179073	62993.9	90871.9	266857	2535.67	2535.67	2535.67	12678.3	23408.7	18994	40667.5	15079.7	39866.9	38276	39069.9	44348.2	82926.8	76966.1	85830.5
HX1132	455.15	361.11	454.142	C28H22O6	[M+H]+	Ampelopsin B	Others	Stilbene	-	1	165132	219752	78968	165651	165500	110517	968274	1.21491e+06	930878	1.09798e+06	2.52234e+06	1.06016e+06	222865	59880.8	123739	707399	691160	370454	800494	1.45033e+06	732092	1.0973e+06	652281	1.51976e+06	92227.8	66179.8	100432	256905	221020	190936	726802	901831	1.20809e+06	791713	658065	1.21089e+06	1.37808e+06	797719	861592
Zmpn006570	453.14	347.09	454.142	C28H22O6	[M-H]-	Ampelopsin F*	Others	Stilbene	151487-08-0	2	144116	158663	130260	593555	473196	450459	665889	679397	412272	715674	840469	594229	135801	67219.8	80378	686563	621514	477471	685952	584173	572318	420015	975189	704297	519341	401449	288847	380890	418043	343671	411912	447820	536225	345011	305537	540950	480308	461417	448563
Zapp005404	907.27	453.13	906.268	C56H42O12	[M+H]+	Ampelopsin H*	Others	Stilbene	-	1	733585	49522.4	57808.2	237660	181548	112080	794650	768239	929445	1.16031e+06	1.73472e+06	1.9512e+06	168346	20044.7	31367.1	1.35452e+06	1.93903e+06	1.05716e+06	1.45493e+06	575977	1.59176e+06	358949	547922	1.78137e+06	1.93491e+06	1.39364e+06	1.36282e+06	1.75012e+06	1.91844e+06	1.41871e+06	1.49478e+06	998197	1.72451e+06	1.64192e+06	1.06079e+06	2.0012e+06	1.37964e+06	1.50839e+06	1.35968e+06
Zmjp003597	389.21	191.15	388.21	C19H32O8	[M+H]+	Ampelopsisionoside	Others	Ketone compounds	-	3	266389	204374	203621	158538	264472	253067	301060	570326	708522	721791	314145	555053	263246	334507	174553	480588	421767	680500	379594	315602	750732	617033	346143	426134	6158.47	54312.7	6158.47	48860.6	37955.5	44732.7	32011.3	52815.7	30792.3	6158.47	6158.47	34990.3	125489	350176	165503
HX1138	681.21	575.17	680.205	C42H32O9	[M+H]+	Amurensin B	Others	Stilbene	-	1	232553	98686.3	109417	404115	163114	185112	334300	387966	426188	584685	996271	414223	100273	49882	71838.3	886082	1.21098e+06	563205	553108	520245	599706	253080	520916	1.21165e+06	558774	635471	543067	1.04249e+06	1.19823e+06	917632	675308	1.30299e+06	1.19554e+06	987347	842537	1.25931e+06	612993	704100	848582
Zapp005852	679.19	585.15	678.189	C42H30O9	[M+H]+	Amurensin C*	Others	Stilbene	-	1	232918	113229	106498	305995	197976	153429	476244	346078	370944	456993	671424	448662	140801	65150.6	82616.9	604468	896061	442019	569430	385503	394848	355467	476818	852351	716536	583883	636452	1.8236e+06	1.44749e+06	1.24348e+06	774750	1.45796e+06	1.34861e+06	1.21044e+06	825440	2.18439e+06	709489	659606	1.20933e+06
HX1153	679.2	585.15	678.189	C42H30O9	[M+H]+	Amurensin D*	Others	Stilbene	-	1	231079	120119	100177	275335	178918	173468	399342	374239	339095	520845	650773	597599	125159	94587	70102.1	552212	847879	443257	593833	346078	401107	282246	425511	699656	620709	593897	570116	1.95028e+06	1.42058e+06	1.19779e+06	798531	1.33145e+06	1.35111e+06	1.70737e+06	899911	2.23558e+06	658372	700281	630668
YC512112	325.18	163.12	324.168	C16H24O5N2	[M+H]+	Anabasine-glucoside	Alkaloids	Pyridine alkaloids	-	3	54739.1	66123.1	35808	81175.6	89139.6	81042.3	71585.8	62869.3	52919	34664.3	61977.5	66826	89256.5	76995.7	85487.1	83013.4	89312.4	69793.5	56890	48030.1	55876.9	44720.4	61049.1	26088.3	63520.9	70489.6	68737.1	60286.2	59331.4	42971.3	38403.2	42179	52950.3	39325.3	36560	38564.2	61880.3	79423.7	70009.8
Lmtn002233	327.11	165.05	328.116	C15H20O8	[M-H]-	Androsin	Others	Ketone compounds	531-28-2	2	169827	255256	355332	214628	198752	190634	297973	211570	294850	393822	292766	257300	232337	145867	170841	353247	265762	212577	356377	222276	232340	201082	225081	460572	158535	97714.6	73651.8	87523.4	64927.8	76582.2	98809.8	241752	100783	147292	169827	213618	196916	251090	181317
Qmgp102504	332.13	152.07	331.132	C20H17N3O2	[M+H]+	Angustoline	Alkaloids	Plumerane	40041-95-0	3	716227	702601	779726	1.24906e+06	1.3052e+06	1.10038e+06	1.24616e+06	1.40957e+06	1.63866e+06	1.95524e+06	1.63864e+06	1.30949e+06	734284	769376	884913	1.83494e+06	1.69246e+06	1.31805e+06	1.73306e+06	1.74729e+06	1.48117e+06	1.38278e+06	1.55563e+06	2.43949e+06	613323	570049	728865	1.35715e+06	1.36088e+06	1.64691e+06	2.22914e+06	2.27892e+06	2.18094e+06	2.62291e+06	2.27828e+06	2.7135e+06	1.43329e+06	942941	1.07115e+06
pmp000452	225.15	85.1	224.141	C13H20O3	[M+H]+	Annuionone D	Others	Ketone compounds	-	3	52573.4	87288.7	96576	66219.6	60506.4	65778.5	103775	66544.7	127323	78614.6	70488.2	66638.2	60553.5	81077.6	104688	129077	106943	115351	86585.1	120380	134681	77342.2	76666.8	121888	156015	145693	95671.6	113617	99901.2	121977	140728	149053	124689	127735	87915.5	107082	131595	71846.2	106807
Zasp005105	465.101	333.058	464.096	C21H20O12	[M+H]+	Annulatin 3'-O-β-D-xyloside	Flavonoids	Flavones	-	3	1195.45	1195.45	1195.45	13322.9	20662.7	11966.9	99493	90267.1	258930	110022	123592	94986.1	1195.45	1195.45	1195.45	21120.1	21120.1	33173.4	122108	241212	158175	129018	152747	217094	1195.45	1195.45	1195.45	13436.9	7471.58	5977.26	1195.45	16228	1195.45	6338.57	16283	8886.88	60567.3	35512.9	61708.7
pmb2654	460.15	117.9	461.153	C19H27NO12	[M-H]-	Anthranilate-1-O-Sophoroside	Phenolic acids	Phenolic acids	-	3	121440	81833.4	62544.8	121753	126633	132717	128121	134024	154967	261707	179040	174119	74639.9	75649.3	53882.1	252862	164812	317384	503012	573375	333840	493890	267994	437941	86028.9	96674.7	91556.9	231949	285614	546799	265820	436147	514186	649066	738166	543118	105836	130652	121583
Hamp002961	185.08	125.06	184.074	C9H12O4	[M+H]+	Antiarol; 3,4,5-Trimethoxyphenol	Phenolic acids	Phenolic acids	642-71-7	1	60758.5	55846	63120.4	29135.3	66770.5	65548.9	53409.8	57050.8	27167.8	52197.4	38851.2	67977.5	67986.8	66834.7	64345.3	66761.4	58266.9	36425.9	53413.5	30351.4	67973.8	45023.9	52204.5	47897.6	216283	71628.3	103171	125017	200266	180845	197865	169945	185702	182086	128676	135944	94884.9	67986.8	109241
Lmgp004784	275.09	139.04	274.084	C15H14O5	[M+H]+	Apiferol	Flavonoids	Flavanols	55167-29-8	1	26712.6	106225	32148	31442.9	3019.35	3019.35	3019.35	3019.35	3019.35	3019.35	3019.35	3019.35	15096.8	32328.3	31918.7	22539.3	33270.7	19721.9	3019.35	3019.35	3019.35	36625.9	3019.35	3019.35	2.12819e+06	1.97262e+06	2.00547e+06	462066	541841	522394	69372.2	44497.3	76058.4	51348.6	29448.1	18044.3	301898	325253	362794
ZBN0289	431.098	269.058	432.106	C21H20O10	[M-H]-	Apigenin-4'-O-glucoside	Flavonoids	Flavones	20486-34-4	3	107407	97116.8	105937	86823.4	64624.3	116234	97042.2	114753	74436.5	67652.4	104463	67278.4	107407	120647	175084	114476	107424	131774	111820	61797.8	101259	74436.5	77913.9	147128	248667	127990	183406	225102	300323	182441	172140	272181	263354	116238	223657	173614	154481	187319	106848
mws0072	433.11	271.06	432.106	C21H20O10	[M+H]+	Apigenin-5-O-glucoside	Flavonoids	Flavones	28757-27-9	2	28977.5	76675.6	80194.5	155814	97501.2	168544	238827	153624	13283.6	239680	237968	196869	171520	125390	76104.1	178218	264036	125299	75585.3	200510	81815.5	282012	211346	46542.3	146614	18885.7	68614.7	278638	115038	83417.3	75601.9	307330	71818.9	80455.3	317973	135992	113947	63210	126873
pmp000237	579.13	283.06	578.127	C26H26O15	[M+H]+	Apigenin-6-C-(2''-glucuronyl)xyloside	Flavonoids	Flavones	-	3	683299	463987	607072	1.15912e+06	685174	1.17234e+06	313081	560444	507494	226140	182947	242815	430368	683817	290313	1.03939e+06	577078	620317	324267	153062	271010	223397	199555	498959	266826	351179	298314	212881	366977	184608	218154	242815	259443	384311	251151	177958	299464	517210	272749
mws1434	431.1	311.05	432.106	C21H20O10	[M-H]-	Apigenin-6-C-glucoside (Isovitexin)	Flavonoids	Flavones	38953-85-4	3	37579	14891.9	41241.3	44722.9	36033.5	34222.3	114084	52267.1	82720.1	41025.6	78736.4	75535.4	30505.1	36045.5	39431.6	53556.7	103274	89418.5	80835.6	76581.9	98538.5	62165.5	66772.9	94587	2978.38	2978.38	20167.1	33952.5	47803	42108	75480.9	36769.7	36782.6	43845.3	66772.9	40522.9	39050.5	42122.5	30403.5
Lmpp003930	579.15	271.06	578.142	C30H26O12	[M+H]+	Apigenin-7-O-(6''-p-Coumaryl)glucoside	Flavonoids	Flavones	-	2	1.04809e+06	1.15359e+06	1.01454e+06	2.09876e+06	1.13585e+06	1.4702e+06	428260	936281	778778	344256	247799	545482	868101	1.03051e+06	307471	1.40359e+06	1.1109e+06	816545	510508	177958	404124	367358	536298	868101	512865	565433	500576	345917	333002	463992	164728	394146	473970	320972	292734	313923	620348	793266	678519
Zbsn004929	431.1	269.05	432.106	C21H20O10	[M-H]-	Apigenin-7-O-glucoside(Cosmosiin)*	Flavonoids	Flavones	578-74-5	2	234150	177331	242442	192360	186017	332958	117332	193727	126195	151575	178854	127571	357279	208214	287564	277142	233228	276906	310151	165879	279631	250864	253899	457952	492959	535387	279032	558051	631773	763759	569450	661515	673739	607070	481626	777752	390710	327483	414253
Zbsn004679	739.21	269.04	740.216	C33H40O19	[M-H]-	Apigenin-7-O-glucoside-4'-O-rutinoside	Flavonoids	Flavones	-	2	450760	675899	769409	485013	1.14876e+06	598271	271560	449766	578966	178214	408020	245231	1.32241e+06	1.14703e+06	1.25988e+06	609583	515412	994283	319571	251095	668146	404889	360663	350765	213500	218016	235210	178671	222811	198017	151344	187368	164030	103229	352687	137464	417148	438450	550052
mws0047	579.17	271.06	578.164	C27H30O14	[M+H]+	Apigenin-7-O-neohesperidoside (Rhoifolin)	Flavonoids	Flavones	17306-46-6	3	296351	206322	241505	287217	253645	208827	133365	61727.2	172812	135674	125758	136450	265123	275291	287435	234437	69364.2	197293	146686	153298	163058	111107	97806.7	173379	75557.5	87699.7	30072.7	229189	132925	203214	271941	169710	169585	197083	125295	189464	245598	273722	220952
MWSN0165	577.156	269.045	578.164	C27H30O14	[M-H]-	Apigenin-7-O-rutinoside (Isorhoifolin)	Flavonoids	Flavones	552-57-8	3	46145.3	35007.4	31326.3	98624	131736	58766.3	7834.6	64591.1	30238.6	9703.69	18041.7	21007.4	19397.7	49328.2	27477.6	71729.3	73449.3	69481.7	46877.8	30734.5	35533.1	26055.2	25906.3	62516	6375.39	14547.7	23874.3	17972.6	14550.7	25470.8	47344.5	16206.3	46857.9	24270.5	35588.6	33421.8	27052.5	38190.3	41446.9
Hmmp002474	755.21	271.06	754.196	C33H38O20	[M+H]+	Apigenin-7-O-rutinoside-4'-O-glucuronide	Flavonoids	Flavones	-	3	8332.81	32569.9	7940.89	35654.2	23798.9	26817.7	530.104	10562.5	530.104	7941.9	25065.2	14549.7	2650.52	28999.5	13986.1	39384	14547.9	8940.72	12305.2	13673.5	11879.9	6633.24	13201.2	7939.89	18455.8	35687.9	31723.9	15867.9	48200.5	19831.9	12769.7	18455.8	22471.9	10581.3	22478.7	9259.9	12773.5	21877.6	8904.83
MWSmce675	271.08	108.02	272.09	C12H16O7	[M-H]-	Arbutin	Others	Others	497-76-7	3	7595.44	7850.61	4270.72	4901.34	7208.33	3515.02	13524.8	11079.5	10473.6	27320	29293.8	14517.1	6688.26	4988.1	8917.98	15221.1	9745.45	6496.53	9941	15409	17389.3	19384.6	22004.9	29222.7	12508	13466.9	13252	29798	14814.9	28571.4	41197.9	30829.7	41429.1	53177.1	67498.7	74497.2	15123.8	16431.7	16963.7
mws0092	533.2	371.15	534.21	C27H34O11	[M-H]-	Arctiin	Lignans and Coumarins	Lignans	20362-31-6	2	18336.9	22631.6	21944.6	86374.2	102159	109694	74735.2	54851.3	69248	48683.4	40897.8	39538	1083.49	1083.49	1083.49	115593	141939	82274.9	102219	51427	66517.2	81590	86386.2	68211.1	5417.43	7760.83	12176.1	6004.29	8788.79	14409.8	12654.9	11552.3	10976.4	1083.49	1083.49	12350.3	54285.6	43883.1	35123.7
pmp000103	1155.28	867.21	1154.27	C60H50O24	[M+H]+	Arecatannin A2	Tannins	Proanthocyanidins	79763-29-4	3	986965	593523	588955	989775	647226	331674	132905	292538	179296	10280.4	95401.9	77410.8	293924	835191	1.29159e+06	1.52974e+06	327141	905547	253229	52434.2	35390.9	93945.4	28894.8	96839.3	1.55861e+06	1.00171e+06	1.11119e+06	631934	842211	566586	266558	448077	594204	785658	665808	547088	609715	660343	691940
pmp000100	867.21	715.2	866.206	C45H38O18	[M+H]+	Arecatannin B1	Tannins	Proanthocyanidins	79763-28-3	3	426507	486251	534659	717183	596604	521984	105909	218100	447704	66488.6	66824.1	110102	309316	561191	540733	570305	419408	361155	167768	38041.1	190126	96731.1	62786.5	343290	1.00198e+06	967773	1.10661e+06	522162	758078	659492	620445	527004	746048	674585	502242	511594	621158	543047	521112
pmp000101	867.21	715.2	866.206	C45H38O18	[M+H]+	Arecatannin C1	Tannins	Proanthocyanidins	87727-69-3	3	833436	1.08018e+06	979846	2.96246e+06	2.28046e+06	2.02288e+06	346207	1.39137e+06	342574	213877	237941	266244	401008	556687	747710	2.53079e+06	675027	2.22962e+06	435423	56555.5	962589	229494	222879	291403	303165	409619	373591	434377	429433	1.41836e+06	584137	1.49619e+06	1.71726e+06	413078	521247	1.61434e+06	1.65066e+06	696542	1.69529e+06
mws1094	287.06	259.07	288.063	C15H12O6	[M-H]-	Aromadendrin (Dihydrokaempferol)	Flavonoids	Flavanonols	480-20-6	1	18386	26288.5	8584.8	1716.96	1716.96	14713	11036	25736	25736	90662.3	24508.6	71059.8	12364.3	13483.6	9812.25	30639	13487.2	19607.1	19612.5	20837.3	36761	18382.4	30634.8	29411	18382.3	15937	9776.49	8584.8	15934.8	11037.5	1716.96	18386	1716.96	1716.96	1716.96	9808.58	22061	25736	18386
mws1360	433.11	269.04	434.121	C21H22O10	[M-H]-	Aromadendrin-3-O-rhamnoside; Engeletin	Flavonoids	Flavanonols	572-31-6	2	8100.25	8100.25	8100.25	8100.25	8100.25	8100.25	8100.25	8100.25	8100.25	8100.25	8100.25	8100.25	8100.25	8100.25	8100.25	8100.25	8100.25	8100.25	8100.25	8100.25	8100.25	8100.25	8100.25	8100.25	114844	149640	132272	253984	123358	222585	134485	220563	157425	264157	346606	171177	63721.6	94678.9	40501.2
Ybnn006457	301.069	151.003	302.079	C16H14O6	[M-H]-	Artocarpanone	Flavonoids	Flavanones	-	3	182659	198741	228298	70203.9	46231.9	66090.4	28758.8	37378.3	27919.7	29611.9	16059.9	22843.4	83717.2	247767	136136	46885	56662.9	38907.4	27881.2	28764.2	31310.8	15316.7	35527.2	41424.9	69352.2	117411	86262.2	48502.1	21149.3	28563.8	22843.4	15691.6	22402	35488.7	30453.7	29606.4	44769.5	48463.7	69288.2
zjmp122401	389.22	209.15	388.21	C19H32O8	[M+H]+	Aseleposide E*	Terpenoids	Monoterpenoids	-	3	207325	105509	175986	193438	232581	437881	573318	280698	569982	395639	416392	280730	400023	279750	239152	465585	620243	455813	305242	413893	378180	380613	364318	513452	5435.41	5435.41	5435.41	32194.5	5435.41	5435.41	27177.1	56873.2	43622.1	90454.3	5435.41	5435.41	194534	258228	312748
Wcjp001060	284.1	152.06	283.084	C16H13NO4	[M+H]+	Asiaticumine A	Alkaloids	Alkaloids	-	3	2.41593e+06	3.18591e+06	3.41014e+06	5.66218e+07	4.33734e+07	4.56308e+07	2.22844e+07	2.65874e+07	2.19334e+07	1.3707e+07	1.07643e+07	1.85769e+07	1.97813e+06	2.47453e+06	2.40654e+06	4.04824e+07	4.57881e+07	3.83484e+07	1.53061e+07	1.4429e+07	1.9402e+07	1.55424e+07	1.68311e+07	1.56773e+07	3.71481e+06	2.69498e+06	5.62826e+06	7.15719e+06	1.52555e+07	6.65773e+06	3.50265e+06	4.64238e+06	4.56568e+06	3.45067e+06	3.95791e+06	4.31563e+06	1.67318e+07	1.63074e+07	1.57728e+07
mws1629	345.12	183.07	346.126	C15H22O9	[M-H]-	Aucubin	Terpenoids	Sesquiterpenoids	479-98-1	3	120349	83722.1	65354.9	72260.8	92260.7	77546.3	265389	130700	91202	126429	182614	197664	71590.9	77901.8	83381.6	373439	119994	98851.3	128773	202876	126844	220741	121944	264886	63741.4	53111.1	71580.6	48167.5	64752	30249.8	72656.3	54627	49747.9	49501.1	74810.7	52756.3	92831.8	94321.4	101495
Lmsp004915	449.108	287.055	448.101	C21H20O11	[M+H]+	Aureusidin-4-O-glucoside	Flavonoids	Aurones	-	2	3.84932e+06	1.87483e+06	4.45943e+06	1.46899e+06	3.67308e+06	1.41343e+06	1.72892e+06	2.97002e+06	4.06897e+06	2.17226e+06	2.12218e+06	2.26729e+06	3.92175e+06	4.78414e+06	6.67788e+06	2.56131e+06	3.43391e+06	5.19775e+06	3.08459e+06	3.01912e+06	4.67692e+06	2.54185e+06	2.42407e+06	5.36884e+06	1.40538e+06	1.66961e+06	1.53884e+06	1.48531e+07	5.72546e+06	8.50331e+06	1.44773e+07	1.58331e+07	7.08114e+06	1.64435e+07	1.24656e+07	1.55762e+07	2.0071e+06	7.33868e+06	7.37576e+06
Qmzp101807	343.15	163.07	342.147	C20H22O5	[M+H]+	Avicennol*	Lignans and Coumarins	Coumarins	56110-68-0	1	1.89343e+06	1.98985e+06	1.9049e+06	2.06084e+06	1.88299e+06	1.8887e+06	1.99812e+06	1.86111e+06	1.94108e+06	1.98865e+06	2.3035e+06	1.98959e+06	1.91275e+06	1.89127e+06	1.93365e+06	1.99481e+06	1.85047e+06	1.8057e+06	1.824e+06	1.86711e+06	1.81431e+06	1.73616e+06	1.90825e+06	1.81601e+06	1.92672e+06	1.95631e+06	1.98384e+06	1.90547e+06	1.89453e+06	1.89888e+06	1.88232e+06	1.97349e+06	1.9518e+06	1.91407e+06	1.97529e+06	1.86767e+06	1.84514e+06	2.0225e+06	1.80508e+06
MWSHY0100	435.09	303.06	434.085	C20H18O11	[M+H]+	Avicularin(Quercetin-3-O-α-L-arabinofuranoside)*	Flavonoids	Flavonols	572-30-5	1	4.54911e+07	4.08813e+07	5.25183e+07	2.44437e+07	4.17067e+07	3.00363e+07	2.18596e+07	1.78657e+07	4.23398e+07	1.98881e+07	1.23517e+07	1.58695e+07	5.45971e+07	5.2743e+07	5.94148e+07	4.14666e+07	3.56834e+07	4.90341e+07	3.39954e+07	2.73309e+07	3.88221e+07	2.06909e+07	2.34927e+07	3.64948e+07	110980	90983.3	59665.3	238656	76950.1	144412	169360	208428	78415	227051	183422	198359	2.54428e+07	2.52521e+07	2.61395e+07
MWSmce331	102.05	56.05	101.048	C4H7NO2	[M+H]+	Azetidine-2-carboxylic acid*	Alkaloids	Alkaloids	2517-04-6	3	1.44286e+06	1.26247e+06	1.55142e+06	1.50044e+06	1.35184e+06	1.58025e+06	1.52032e+06	1.10294e+06	1.21378e+06	1.1222e+06	894392	889917	1.78414e+06	1.38382e+06	1.67695e+06	1.14669e+06	943351	974039	1.16035e+06	888367	1.03651e+06	1.55451e+06	1.40777e+06	1.20639e+06	922454	871461	764312	675033	780419	798695	621854	748815	577346	590558	208249	185735	1.08323e+06	954203	705825
Lssp210086	373.13	137.06	372.121	C20H20O7	[M+H]+	Balanophonin B	Lignans and Coumarins	Lignans	92216-41-6	3	150439	66627.6	101483	120455	118986	209621	123618	65409.3	112567	155306	112500	114082	150514	175496	75315.1	217094	82587.1	128135	81375.2	99409.6	142674	122220	84435.1	99802.8	240290	125103	216952	162337	234035	166646	132468	170573	158971	105985	135408	151576	246272	120420	127875
Lmfp002670	467.12	287.05	466.111	C21H22O12	[M+H]+	Balsaminace A	Phenolic acids	Phenolic acids	-	3	1.66753e+06	2.30618e+06	2.5603e+06	1.18735e+06	1.18448e+06	1.30653e+06	992849	1.06369e+06	778631	719300	548197	748840	1.74406e+06	1.8083e+06	3.69707e+06	1.62252e+06	1.35388e+06	1.25663e+06	290995	475176	568816	654450	1.0657e+06	648460	609712	502424	531765	364013	324782	421779	289907	365402	331321	295308	333432	409306	897674	851190	836225
pmp001045	331.14	151.11	330.132	C15H22O8	[M+H]+	Bartsioside	Terpenoids	Monoterpenoids	62133-72-6	3	694492	687276	836937	974438	348809	776793	664798	697101	988774	609701	589441	561291	810944	871906	682695	780759	1.15214e+06	826297	880523	545938	311098	666549	293581	909110	677325	735224	632274	681074	513670	738500	395315	561431	434045	510733	543456	329841	482039	872771	458414
Lmhn002629	253.04	121.03	254.043	C11H10O7	[M-H]-	Benzoyltartaric acid	Phenolic acids	Phenolic acids	-	3	241591	290456	374184	290918	293038	321779	423365	501480	359372	356668	386605	483292	205662	259050	317451	187825	559348	312527	467994	436062	381416	283259	293981	785626	37564.9	37564.9	37564.9	37564.9	37564.9	37564.9	37564.9	37564.9	37564.9	37564.9	37564.9	37564.9	297207	266257	251152
Laln006487	449.14	287.1	450.153	C22H26O10	[M-H]-	Benzyl 3,6-dimethoxy-2-{[3,4,5-trihydroxy-6-(hydroxymethyl)oxan-2-yl]oxy}benzoate	Phenolic acids	Phenolic acids	-	2	43727.7	54588.4	88427.3	414098	255097	383891	78103.2	245641	191972	70586.3	53037.4	79083	100280	39537.6	97390.5	309563	297369	361313	179916	116694	230693	125163	71517.9	159021	405535	346973	431930	259807	348139	113115	207006	190934	166551	134040	135515	150168	144119	241052	191216
Labn003910	401.14	269.1	402.153	C18H26O10	[M-H]-	Benzyl β-primeveroside*	Others	Others	-	1	23556.2	23808.3	39448.8	23129.5	58734.6	39448.8	58805.6	49002.3	73452.2	105169	249828	119676	69307.5	76173.6	47108.3	54599.6	81319.9	33088.5	65854.5	69520.9	61212.2	59853.6	87087.5	65798.3	115597	89583.4	114784	172192	139995	142779	212789	208063	218387	190185	303835	169989	74205.2	86109.5	169989
Cmjn004337	401.14	269.1	402.153	C18H26O10	[M-H]-	Benzyl-(2''-O-xylosyl)glucoside*	Others	Others	-	1	73447.3	69372.2	77181.8	52381.9	142039	61204.7	174993	117589	152331	217615	389121	211913	142808	149614	130572	72026.9	133277	89318.3	133281	110589	116974	112890	142779	107788	249182	203876	242061	349970	354169	385123	417166	569784	407364	399787	722084	587673	163212	166587	374130
MWSmce389	209.12	179.07	208.11	C12H16O3	[M+H]+	Beta-asarone	Others	Others	5273-86-9	2	23542.8	20378.1	19293.9	28634.2	19134.6	34766.8	17949.5	15405.5	25642.4	20627.9	22052.3	15039.2	17942.7	14268.7	32967.7	24499.4	17664.9	24009.7	16647.6	23226.7	22785.3	18988.2	20675.2	18969.2	22224.1	26913.6	20825.5	20660.3	31434.6	25066.1	29505.9	22005.4	20291.9	17251	23573.2	20830.8	22696	14366.2	10963
MWSmce548	118.09	58.07	117.079	C5H11NO2	[M+H]+	Betaine	Alkaloids	Alkaloids	107-43-7	1	5.34573e+06	6.40152e+06	5.5704e+06	4.40381e+06	4.12546e+06	3.98832e+06	8.13116e+06	6.76799e+06	7.63437e+06	1.27328e+07	1.18104e+07	8.27155e+06	5.9818e+06	4.73904e+06	5.18285e+06	5.88322e+06	5.26818e+06	4.01076e+06	4.97102e+06	2.62587e+06	3.7346e+06	3.30459e+06	3.98715e+06	3.6993e+06	3.66909e+06	3.97047e+06	4.02754e+06	2.23604e+06	2.69179e+06	1.99496e+06	1.88947e+06	2.11548e+06	1.99886e+06	2.32684e+06	2.66738e+06	2.73866e+06	4.3472e+06	4.85181e+06	4.90068e+06
mws1138	551.15	303.04	550.144	C24H26N2O13	[M+H]+	Betanin (Betanidin-5-O-glucoside)	Alkaloids	Plumerane	7659-95-2	3	23697.2	25455.9	13435.4	10367.2	23558.4	6666.52	27145.6	31133.7	903.804	43254.3	45198.1	32560.1	27736.9	13277.8	23605.6	13439.9	4519.02	25615.2	26690.7	34311.1	22603.6	36758.4	28125.5	28121.1	407989	518936	510091	519582	409842	301053	501232	456586	151992	165132	135651	179275	209056	199833	150034
Lmjp101401	535.2	287.05	534.189	C30H30O9	[M+H]+	Bismurrangatin	Lignans and Coumarins	Coumarins	-	2	5461.04	5461.04	5461.04	5461.04	5461.04	5461.04	5461.04	5461.04	5461.04	5461.04	5461.04	5461.04	5461.04	5461.04	120009	5461.04	5461.04	5461.04	5461.04	5461.04	5461.04	5461.04	5461.04	5461.04	242404	206049	284313	122590	84409.2	77158.6	49569	76798.2	44354.1	27305.2	32424.2	42798.6	42126.7	60008.6	75498.1
Zjbn102543	475.18	179.07	476.183	C28H28O7	[M-H]-	Bletilols B	Others	Others	-	3	1.831e+06	2.32513e+06	2.5153e+06	178038	220577	234097	272339	194722	178473	177337	107283	178013	3.94545e+06	2.15816e+06	2.41406e+06	332442	248035	164564	192186	157611	258175	210946	208630	187768	333754	418348	681570	270059	280490	220223	140232	237604	222506	144866	179657	241674	530557	372049	369036
Lacp003991	389.21	209.15	388.209	C19H32O8	[M+H]+	Blumenol B Glucoside*	Terpenoids	Sesquiterpenoids	-	3	154189	266037	239978	238521	324369	235615	354873	408682	524610	671335	221073	331639	298150	292338	200734	423224	539572	465455	613138	247251	436363	329875	382504	446492	26554	86094.9	30799.7	5310.79	5310.79	5310.79	5310.79	143804	5310.79	5310.79	114360	5310.79	457356	242916	202325
Hmlp008487	211.17	81.07	210.162	C13H22O2	[M+H]+	Blumenol C	Terpenoids	Monoterpenoids	36151-02-7	3	124208	125280	121342	126434	121325	96238.3	110314	115571	142699	102690	123810	124455	100229	99191.5	107385	118902	108322	123137	98515	102263	106673	116285	101822	94674.7	127183	100481	109739	85291.6	79121.3	118386	88685	93910	129078	109739	112959	97182.1	141080	137211	130573
Wbmp004936	373.12	135.12	372.215	C19H32O7	[M+H]+	Blumenol C glucoside; Byzantionoside B	Terpenoids	Terpene	135820-80-3	3	515092	647479	914491	642261	622438	683368	821543	830772	870669	794444	722316	528611	791212	938071	1.1578e+06	1.66075e+06	1.36891e+06	1.84676e+06	861524	593292	1.2989e+06	643476	1.2635e+06	936840	392576	461156	552332	486264	370559	331668	257672	494012	266920	173130	251100	219352	476652	749298	638916
HX1355	713.26	177.05	712.252	C40H40O12	[M+H]+	Boehmenan	Lignans and Coumarins	Lignans	-	1	153004	176940	221692	54161.3	41585	33724.6	37078.5	30775.7	29685.9	30393	37001.7	36337.9	146223	119945	174614	38872.8	38933.9	49369.7	47026.1	36698.3	21396.7	24673.2	45941.3	34830.1	285624	218409	135306	54061.9	70640.1	38183.7	19656.6	41480	27107.9	19627.4	11865.9	14422	85368.2	84417.5	84842.5
MWSmce090	285.08	163.04	286.084	C16H14O5	[M-H]-	Brazilin*	Flavonoids	Other Flavonoids	474-07-7	2	18120.9	6661.71	18472.7	22645.6	2357.37	9351.34	471.474	471.474	9351.34	17532	16360.2	9442.46	16349.4	471.474	471.474	18478.1	12760.6	4998.71	471.474	22202.4	471.474	7141.59	16353.2	9856.75	98997.3	67700.2	120521	42741.4	77933.4	69550.4	53127.4	25712.7	75422.6	75418.9	51004.1	47885.1	33951.8	37096.1	36944.8
mws2120	291.01	247.02	292.022	C13H8O8	[M-H]-	Brevifolin carboxylic acid	Phenolic acids	Phenolic acids	18490-95-4	3	409158	513203	355183	806156	566106	482526	164695	336487	211478	31373.4	95867.4	155186	232504	497202	335987	620383	614172	537289	158990	163617	342525	439444	215772	378547	1.23698e+06	1.21741e+06	1.48939e+06	1.31794e+06	1.40408e+06	877424	1.19638e+06	773445	727672	998084	483697	861717	723843	775485	779241
Lsjp211221	277.18	235.17	276.173	C17H24O3	[M+H]+	Buddledin A	Terpenoids	Sesquiterpenoids	-	3	641803	624004	736503	711740	545634	659093	776362	575028	628302	679784	890459	699170	668482	608219	661555	831577	858937	638801	659749	781360	531165	610319	664522	672319	795963	803460	747369	772276	563482	736433	808439	835903	766059	791419	766205	753744	667358	741413	691509
MWSmce341	279.16	149.03	278.152	C16H22O4	[M+H]+	Butyl isobutyl phthalate*	Phenolic acids	Phenolic acids	17851-53-5	1	381652	404851	305943	354545	384719	405072	355130	378677	431182	367977	387909	363690	314783	324565	390327	384661	419706	377209	355456	367639	354236	391179	385051	392127	391843	353156	401425	366322	343882	387578	375163	387669	379815	344223	342905	302139	378701	448425	354978
MWSmce041	191.1	145.1	190.099	C12H14O2	[M+H]+	Butylphthalide	Others	Lactones	6066-49-5	3	82577.1	86904.3	66379.7	68982.7	86155	35827	24527	21830.9	56987.4	11652.6	41417	14598.2	81501.3	85593.2	99971.1	65666	126854	63059.3	47954.3	35162.3	29790	40092.2	31094.5	49945.7	95099	87811	67347.2	53684	76533.1	130884	48439.4	47388	32810	67921.2	26812.5	25519	65743	52421.2	62961.9
Jmlp004238	371.2	133.1	370.199	C19H30O7	[M+H]+	Byzantionoside A	Others	Ketone compounds	189109-41-9	3	442582	666754	538643	688753	757919	594025	1.12155e+06	1.39662e+06	765449	1.16852e+06	884483	697583	666754	519038	450343	1.05667e+06	1.31568e+06	1.19501e+06	1.02588e+06	581319	891843	614875	1.0877e+06	772638	1.71756e+06	1.85725e+06	2.01937e+06	1.67967e+06	2.14841e+06	2.00941e+06	1.8094e+06	2.85282e+06	1.76482e+06	1.24255e+06	1.84439e+06	1.83238e+06	1.09615e+06	1.10671e+06	1.40418e+06
Lazn002744	211.06	148.02	212.069	C10H12O5	[M-H]-	C-Veratroylglycol	Others	Alcohol compounds	168293-10-5	3	6602.7	14523.3	5002.29	4721.09	776.396	776.396	776.396	776.396	776.396	18893.9	7548.09	16461	11622.5	15500.4	3881.98	776.396	776.396	9429.2	4849.8	12586	15111.6	14532	10654.5	5659.65	82234	58058.3	91930.4	45482.5	30158.8	38711.3	33938.5	46446	30164.1	39675.5	24580.1	33058	29034.9	20781.2	15118.6
pme1841	103.12	86.1	102.116	C5H14N2	[M+H]+	Cadaverine	Alkaloids	Alkaloids	462-94-2	3	401855	366997	416854	965133	1.09253e+06	1.06274e+06	1.27695e+06	1.10953e+06	1.2851e+06	1.18643e+06	446069	1.32826e+06	362414	344245	319709	674182	838672	795200	549206	408248	610668	680502	526776	267615	172401	141424	153756	214835	286549	222351	439446	408591	350127	541190	400011	652193	611641	582176	518023
Lskp211336	317.1	165.05	316.095	C17H16O6	[M+H]+	Caesalpin J	Terpenoids	Sesquiterpenoids	99217-67-1	3	32178.4	27202.8	29637.5	438045	2.41434e+06	452441	4989.16	4989.16	4989.16	4989.16	4989.16	4989.16	4989.16	4989.16	4989.16	7.14913e+06	4.36159e+06	4.54316e+06	4989.16	4989.16	4989.16	4989.16	4989.16	4989.16	4989.16	4989.16	4989.16	4989.16	24945.8	4989.16	4989.16	4989.16	131452	4989.16	4989.16	103557	727841	727521	664709
MWSHC2023	355.1	193.06	356.111	C16H20O9	[M-H]-	Caffeic Acid 4-O-Glucoside	Phenolic acids	Phenolic acids	499-21-8	1	32142.7	55994.9	82770.1	97164.9	80482.8	118868	615178	401873	647365	1.87782e+06	1.09221e+06	1.10992e+06	53018	93869.9	67475.6	213023	273869	302002	601719	1.06757e+06	687522	756597	660222	1.21922e+06	37336.7	19336.1	33744	69169.9	10548.1	94784.9	107843	77118.5	64266.2	77110.5	97999.2	147009	292338	318667	473065
mws2212	179.03	135.05	180.042	C9H8O4	[M-H]-	Caffeic acid	Phenolic acids	Phenolic acids	331-39-5	3	2.27185e+06	2.16364e+06	3.05281e+06	656459	558691	780021	709728	765633	534684	1.18427e+06	530489	806221	3.67487e+06	2.81941e+06	3.79688e+06	1.47665e+06	1.73252e+06	719526	975792	509490	758633	576747	534684	775429	1.05491e+06	741749	604669	207191	274281	174972	188990	344943	185288	223256	240815	225360	754524	712525	1.45352e+06
pmb0142	165.05	95.05	164.047	C9H8O3	[M+H]+	Caffeic aldehyde	Others	Aldehyde compounds	141632-15-7	3	57456	67738.8	67598.1	22049.8	26234.7	22018.4	3430.11	3430.11	3430.11	3430.11	3430.11	3430.11	112554	81881.1	123282	3430.11	3430.11	3430.11	3430.11	3430.11	3430.11	3430.11	3430.11	3430.11	145656	134392	143332	38315.2	28970	32659.8	28566.6	27714.5	17150.5	3430.11	3430.11	3430.11	42283.1	40608.7	32336.3
pmp001248	428.19	369.11	428.192	C20H30NO9+	[M]+	Caffeoylcholine-4-O-glucoside	Alkaloids	Phenolamine	-	3	992.11	992.11	992.11	16155.6	20051.7	9153.78	992.11	992.11	992.11	26508.5	27884.7	13527.1	992.11	992.11	992.11	13829.3	13702.2	11880	5300.74	11742.6	10605.8	16142.7	4960.55	10258	992.11	992.11	992.11	27525.1	10332.2	19272.9	49005.3	58957.2	68485	103784	104874	57918.8	36027.9	25422	18968.6
Labn003679	327.11	147.05	328.116	C15H20O8	[M-H]-	Caffeyl alcohol 4-O-β-D-glucopyranoside	Others	Alcohol compounds	-	1	257021	238011	232544	250251	424736	318213	285612	352208	401215	443374	359056	454199	382170	394410	364491	262459	319572	342690	205396	227130	293772	170014	183590	236623	538506	424276	363088	467854	345454	418838	707211	749282	716734	799692	825434	904299	314172	407962	501787
Xmyn003839	1073.65	577.137	1074.52	C52H82O23	[M-H]-	Camellione monool 3β-O-galactosyl(1→2)-xylosyl(1→2)-[galactosyl(1→3)]glucuronide	Flavonoids	Flavones	-	3	1516.47	7582.36	1516.47	1516.47	18323.5	1516.47	90863.4	61831.8	54829	98983.7	99024.7	74877.1	1516.47	1516.47	1516.47	42749.9	28982.9	27774.1	118626	84511.3	69410.9	82031.8	84541.8	136271	1516.47	1516.47	1516.47	42910.5	31551.8	47079.1	56790.1	38621.9	46707.9	49846.2	32396.1	36142.7	39132.1	57950.5	51716.8
Hmcp009963	180.14	123.07	180.138	C11H18NO+	[M]+	Candicine	Alkaloids	Alkaloids	6656-13-9	1	169109	346660	212727	181827	210851	383554	266493	246896	113147	267520	99520.3	217020	162867	266052	288762	190118	244058	143745	96241.9	178649	109292	83098.4	198109	148245	176861	232573	165105	157949	116436	257874	144930	102747	83068.7	174817	86550.6	103292	186141	150841	181919
Wbmn009160	487.34	487.34	488.35	C30H48O5	[M-H]-	Cannabifolin C*	Terpenoids	Triterpene	-	1	177562	171030	169394	404052	308474	270761	249826	310627	196007	356992	289819	434347	165543	124987	156752	419664	507097	348867	235060	306759	191400	131868	951851	409726	56402.7	107575	40480.8	69202.6	54073	75343.4	68133.2	58454.4	70567.1	76365.3	63526.2	78119.4	224537	207648	252319
Wbmn010123	487.34	469.33	488.35	C30H48O5	[M-H]-	Cannabifolin F	Terpenoids	Triterpene	-	2	42206.7	25340.1	47233.6	24605.7	27140.4	21679.7	27836.3	38646.4	19192.6	45231.7	31912.2	40878.8	55594.5	35544	49238	30928.8	29549.1	42614.7	27349.7	23433.3	35056.9	31272.1	39927.4	49421.7	93341.5	86954.3	102796	235727	164092	160638	125500	184429	120801	121459	143971	136826	66678.3	64898.1	57790.1
Hmlp007639	237.18	149.02	236.178	C15H24O2	[M+H]+	Capsidiol	Terpenoids	Sesquiterpenoids	37208-05-2	3	90619.1	121697	91858.1	91296.2	91282.8	74385.9	70408.2	62317.6	67406.5	68685.1	71692.5	75598.1	77607.5	98316.8	134364	92436.8	67018.3	100528	71491.8	78696	67112.2	69121.3	62477	69768.5	76375	96653.5	92273.5	91656.6	80267.4	76480.8	81594.2	67319.4	67836.6	132684	145095	55311.5	86360.2	87962.4	71190.8
Ladp005275	679.2	453.13	678.189	C42H30O9	[M+H]+	Caragaphenol A*	Others	Stilbene	-	1	252874	106372	132206	187587	204741	150925	481059	489652	512699	649801	729161	576973	164578	110872	140552	681593	1.2083e+06	591447	740253	427433	419879	306444	581943	785390	845563	765990	614546	2.60286e+06	1.60018e+06	1.28165e+06	990026	1.98659e+06	1.39429e+06	1.86822e+06	738455	2.42238e+06	920114	899913	938493
Lajp002930	1155.27	867.21	1154.27	C60H50O24	[M+H]+	Catechin Tetramer	Flavonoids	Flavanols	-	3	745319	288903	650761	969421	535189	494691	57780.7	57780.7	57780.7	57780.7	57780.7	57780.7	57780.7	715701	57780.7	57780.7	57780.7	57780.7	57780.7	57780.7	57780.7	57780.7	57780.7	57780.7	1.479e+06	1.04107e+06	1.37711e+06	639659	967025	645152	399219	587919	829972	829968	773410	701615	575355	513200	700268
mws0355	441.08	169.01	442.09	C22H18O10	[M-H]-	Catechin gallate*	Flavonoids	Flavanols	130405-40-2	1	4.14607e+07	4.43217e+07	3.89385e+07	1.12841e+08	8.8155e+07	9.91514e+07	5.17823e+07	4.93838e+07	6.92667e+07	2.20989e+07	2.14691e+07	2.62498e+07	7.18545e+06	2.60772e+07	9.40424e+06	8.01888e+07	9.54057e+07	9.20864e+07	3.6165e+07	1.54786e+07	5.84316e+07	4.03074e+07	3.31103e+07	2.0092e+07	1.50767e+08	1.46738e+08	1.51309e+08	8.93968e+07	1.09191e+08	9.62311e+07	4.23137e+07	3.80071e+07	4.28126e+07	2.23454e+07	1.81155e+07	1.24303e+07	7.33737e+07	7.28587e+07	8.25682e+07
MWSHY0065	291.09	139.04	290.079	C15H14O6	[M+H]+	Catechin*	Flavonoids	Flavanols	154-23-4	3	3.99419e+06	4.80531e+06	3.75695e+06	5.07344e+06	4.67952e+06	4.55863e+06	1.44854e+06	3.46784e+06	1.93271e+06	497252	755535	1.19162e+06	1.63039e+06	4.51988e+06	2.63943e+06	3.43785e+06	2.57389e+06	3.77893e+06	1.58815e+06	762761	1.35474e+06	1.3919e+06	1.12947e+06	1.59557e+06	2.70045e+06	2.9174e+06	4.05329e+06	1.96861e+06	3.75561e+06	2.1481e+06	2.80183e+06	1.72074e+06	3.08381e+06	1.77884e+06	1.43803e+06	1.96983e+06	4.51089e+06	4.06567e+06	3.47827e+06
Zbsp002100	595.14	289.07	594.137	C30H26O13	[M+H]+	Catechin-(4alpha→8)-gallocatechin	Flavonoids	Flavanols	-	1	66223.5	9312.75	9312.75	46563.8	9312.75	9312.75	9312.75	9312.75	9312.75	9312.75	9312.75	9312.75	9312.75	9312.75	9312.75	9312.75	9312.75	9312.75	9312.75	9312.75	9312.75	9312.75	9312.75	9312.75	2.07128e+06	2.06701e+06	1.06746e+06	931848	1.23285e+06	971999	689570	751600	687582	658509	713124	563252	202656	312596	378019
pmn001416	451.1	341.06	452.111	C24H20O9	[M-H]-	Catechin-(7,8-bc)-4α-(3,4-dihydroxyphenyl)-dihydro-2-(3H)-one*	Flavonoids	Flavanols	-	1	374262	331037	360760	354790	210388	321568	430819	478160	342888	339128	404813	325011	530091	333133	737810	511510	374287	436910	412448	388031	457702	438412	432401	633964	7.53999e+06	4.59557e+06	6.46739e+06	3.94107e+06	4.022e+06	5.72464e+06	2.43416e+06	4.60236e+06	2.37861e+06	2.64371e+06	2.16437e+06	3.12058e+06	1.52905e+06	2.0927e+06	1.27407e+06
pmn001415	451.1	341.06	452.111	C24H20O9	[M-H]-	Catechin-(7,8-bc)-4β-(3,4-dihydroxyphenyl)-dihydro-2-(3H)-one	Flavonoids	Flavanols	-	1	1.62911e+06	1.37699e+06	2.0973e+06	1.39961e+06	980821	1.77618e+06	3.40189e+06	3.23533e+06	1.94265e+06	3.03143e+06	2.85666e+06	3.49073e+06	2.16731e+06	2.04385e+06	3.64353e+06	4.27958e+06	2.96837e+06	3.19663e+06	3.19121e+06	2.20931e+06	3.72107e+06	3.65241e+06	3.9064e+06	3.84925e+06	10949.6	10949.6	10949.6	54748	10949.6	95370	82119.7	104640	62786.7	140080	103859	106686	3.24184e+06	3.12236e+06	3.16306e+06
pmb2947	865.2	407.1	866.206	C45H38O18	[M-H]-	Catechin-catechin-catechin	Flavonoids	Flavanols	-	2	8.83546e+06	5.7789e+06	7.93555e+06	9.34495e+06	7.34469e+06	7.88114e+06	4.56459e+06	6.63869e+06	3.68761e+06	2.03537e+06	1.90076e+06	3.48025e+06	6.64789e+06	5.16936e+06	6.65729e+06	9.1719e+06	5.31236e+06	8.05841e+06	3.48012e+06	1.50746e+06	5.00816e+06	3.46764e+06	3.75192e+06	4.99552e+06	7.61213e+06	6.66894e+06	6.97525e+06	6.56572e+06	8.07386e+06	6.98283e+06	9.57605e+06	8.21914e+06	6.21209e+06	8.45443e+06	6.75177e+06	7.69847e+06	7.09789e+06	6.39377e+06	6.90458e+06
Xmbn007315	505.3	343.16	506.215	C26H34O10	[M-H]-	Chestnutlignansoide	Lignans and Coumarins	Lignans	-	1	29802.2	40798	28763.2	56836.7	26670	29429.1	55180	66871.4	66871.4	58178.2	100723	70881	4436.56	4436.56	4436.56	42873.2	23414	53500.7	51722	109663	22182.8	70883	68879.2	64867.6	4436.56	4436.56	4436.56	4436.56	4436.56	4436.56	4436.56	4436.56	4436.56	4436.56	4436.56	4436.56	45598.4	45045.2	32813.5
mws0178	353.09	191.06	354.095	C16H18O9	[M-H]-	Chlorogenic acid (3-O-Caffeoylquinic acid)*	Phenolic acids	Phenolic acids	327-97-9	1	3.40398e+06	4.70018e+06	5.17537e+06	1.34712e+06	1.91281e+06	1.8126e+06	976108	999750	1.36319e+06	1.0718e+06	670030	961086	8.20599e+06	6.46434e+06	6.92665e+06	2.05962e+06	2.56137e+06	2.21114e+06	1.40439e+06	799235	1.27152e+06	1.19114e+06	1.58429e+06	1.12472e+06	50559.3	82151.5	30410.9	47909.8	23508.5	33741.6	12139.3	82782.9	144419	25291.1	45992.4	82531.3	1.2612e+06	2.10048e+06	2.71214e+06
mws0179	367.1	190.9	368.111	C17H20O9	[M-H]-	Chlorogenic acid methyl ester	Phenolic acids	Phenolic acids	29708-87-0	3	19544.5	61858.3	50394.3	49012.9	72777.1	36363.5	39529.9	39525.7	22528.5	53749.6	51506.2	56048.8	74299.3	64569.3	63450.3	62588.1	48068.3	68952.5	40701.2	41108.8	37420.3	58900.6	36363.5	70923.9	47424.2	39446.5	30943.7	46114.9	82203.4	53744	42678.5	58491.1	55994.9	25300.6	39383.3	47429.2	45855.1	57375.3	80160.5
Zmhn001036	433.11	271.06	434.121	C21H22O10	[M-H]-	Choerospondin	Flavonoids	Flavanones	81202-36-0	1	1.10616e+06	1.24494e+06	1.12818e+06	416852	2.48037e+06	901272	835519	678639	554182	358858	1.24006e+06	383429	879979	1.48504e+06	743892	941071	976095	462077	499352	377210	503033	885410	791088	377998	642827	657846	665668	679246	747619	310218	734009	717330	357270	840419	245593	933556	879889	491069	847936
pmb0484	104.11	60.08	104.107	C5H14NO+	[M]+	Choline	Alkaloids	Alkaloids	62-49-7	3	1.74755e+07	1.5571e+07	1.17015e+07	1.91686e+07	1.65051e+07	1.82093e+07	1.53184e+07	1.66371e+07	1.72851e+07	1.69391e+07	1.56006e+07	2.03808e+07	1.71554e+07	1.42168e+07	1.40554e+07	1.78396e+07	1.89045e+07	1.89601e+07	1.05552e+07	1.24707e+07	1.56725e+07	1.42591e+07	1.12199e+07	1.40181e+07	2.55008e+07	2.67065e+07	2.42829e+07	7.93076e+06	1.26364e+07	6.25782e+06	1.50909e+07	9.47768e+06	1.29891e+07	1.697e+07	1.90406e+07	1.79884e+07	1.5635e+07	1.49317e+07	1.659e+07
Lazp003122	595.168	301.072	594.159	C27H30O15	[M+H]+	Chrysoeriol xylosyl glucoside	Flavonoids	Flavones	-	3	410616	86798.3	49910	133057	63313.5	87618.6	117353	352573	41185.4	74850	32954.7	29954	157951	52737.4	50275.1	49231.8	118911	69860.6	81492.1	29495.8	39927	28685.3	58210.8	126401	1720.1	1720.1	1720.1	1720.1	1720.1	1720.1	29218	1720.1	1720.1	18452.8	19542.6	8600.5	138278	117969	98173
Zmxp002867	625.17	301.07	624.169	C28H32O16	[M+H]+	Chrysoeriol-5,7-di-O-glucoside	Flavonoids	Flavones	-	1	2713.74	2713.74	2713.74	70479.5	130082	82600.9	13568.7	411556	311449	31402.7	1.4512e+06	157049	2713.74	2713.74	2713.74	173471	23027.1	221909	2.12931e+06	310804	1.33393e+06	1.36734e+06	114248	389024	2713.74	2713.74	2713.74	2713.74	2713.74	2713.74	2713.74	2713.74	2713.74	2713.74	2713.74	2713.74	160078	300960	253776
ZBN0233	623.161	461.114	624.169	C28H32O16	[M-H]-	Chrysoeriol-6-C-glucoside-8-C-glucoside	Flavonoids	Flavones	-	3	4584.14	10720	12279.8	20121.5	17010.5	18574.9	36291.7	69196.5	43671.7	74271.5	50636.8	33245.5	14732.7	4336.97	10780.7	28697.7	36394.7	36291.7	102949	125991	113935	72582.9	143280	89449.7	867.395	867.395	867.395	867.395	867.395	867.395	867.395	867.395	867.395	867.395	867.395	867.395	24480.5	25700.5	61461.5
pmb0606	477.1	301.07	476.096	C22H20O12	[M+H]+	Chrysoeriol-7-O-glucuronide*	Flavonoids	Flavones	-	3	250647	214737	268453	193799	313598	264451	183447	176322	233628	239212	162738	222905	346001	430241	417585	477242	378121	341494	363897	304245	337165	345230	330414	266964	14747.4	19280.2	17760.9	141979	50682.7	80236.8	107431	179636	64885.4	89487.9	112960	95712.6	194973	268512	237374
Zbsp004707	609.18	301.07	608.174	C28H32O15	[M+H]+	Chrysoeriol-7-O-rutinoside*	Flavonoids	Flavones	-	2	39518.8	4157.7	32484.3	4157.7	4157.7	4157.7	59141.5	36250.2	84952.6	117047	92526.5	21277.8	48691.8	39022.5	33259.4	95667	50047.5	20788.5	173528	1.39362e+06	141568	866722	796768	296123	4157.7	4157.7	41910.4	4.97156e+07	2.43436e+07	4.54899e+07	6.37741e+07	6.40783e+07	4.469e+07	4.65508e+07	3.05561e+07	4.14571e+07	1.66217e+07	1.54135e+07	1.59651e+07
pmb0592	771.23	463.2	770.227	C34H42O20	[M+H]+	Chrysoeriol-7-O-rutinoside-5-O-glucoside	Flavonoids	Flavones	-	2	1593.9	1593.9	1593.9	7969.48	42659.7	22315.6	606946	219531	293646	728409	1.38197e+06	435719	1593.9	1593.9	1593.9	60888	33276.6	61549.3	1.0343e+06	3.08472e+06	987837	1.2042e+06	2.04197e+06	1.13418e+06	1593.9	1593.9	1593.9	1593.9	1593.9	1593.9	1593.9	1593.9	1593.9	1593.9	1593.9	1593.9	369550	247799	254454
Zmdn011161	239.07	223.03	240.079	C15H12O3	[M-H]-	Chrysophanol-9-anthrone	Quinones	Anthraquinone	491-58-7	2	1.14402e+06	1.14976e+06	1.016e+06	998860	1.18592e+06	1.29816e+06	1.14142e+06	1.00801e+06	1.04822e+06	833875	984562	1.11187e+06	1.36938e+06	1.11296e+06	1.15665e+06	1.05155e+06	943287	1.73192e+06	1.1079e+06	1.17835e+06	950038	897608	1.03928e+06	1.02539e+06	1.10909e+06	1.13383e+06	1.16285e+06	1.20685e+06	1.05903e+06	1.48448e+06	1.14295e+06	1.40542e+06	1.19504e+06	1.31769e+06	1.2627e+06	1.18286e+06	9.30264e+06	8.08826e+06	7.69273e+06
Zmpn002553	339.074	177.019	340.079	C15H16O9	[M-H]-	Cichoriin*	Lignans and Coumarins	Coumarins	531-58-8	3	55830.4	44463.8	57911.2	24820.4	40438.1	38243.9	28957.1	23789.8	37228.4	24841.3	21719.4	47042.7	42487.2	62035.5	93039.3	64803.6	51704.8	86862.2	54809.6	32061.6	108547	64107.7	34130.7	89954.2	47560	48681.3	54803.7	94085.1	101324	81688.6	84430.1	100302	124066	83476.9	84427.1	107307	46696.6	67198.7	71350.7
pmn001553	315.11	153.06	316.116	C14H20O8	[M-H]-	Cimidahurinine	Others	Alcohol compounds	142542-89-0	1	2.62511e+06	4.54273e+06	3.62479e+06	1.97915e+06	2.53401e+06	2.2834e+06	3.03541e+06	3.11637e+06	2.47937e+06	2.78749e+06	3.34252e+06	2.55154e+06	3.41189e+06	1.87463e+06	2.28319e+06	3.94539e+06	3.09418e+06	2.44152e+06	3.24369e+06	3.16687e+06	2.40504e+06	2.83622e+06	3.60068e+06	3.85706e+06	2.5112e+06	2.88644e+06	1.8074e+06	1.71366e+06	2.31749e+06	2.00618e+06	1.38473e+06	3.27971e+06	2.43391e+06	1.53203e+06	2.89754e+06	2.23744e+06	3.59607e+06	3.05985e+06	2.73653e+06
Zmcn102810	451.1	341.07	452.111	C24H20O9	[M-H]-	Cinchonain 1a*	Others	Others	-	1	2.57619e+06	2.29045e+06	3.42168e+06	1.03881e+06	3.61798e+06	1.59886e+06	1.50676e+06	1.70766e+06	1.6051e+06	1.57414e+06	1.74468e+06	1.46633e+06	2.16948e+06	2.36916e+06	4.73294e+06	2.18871e+06	1.75464e+06	1.55923e+06	1.62458e+06	1.36466e+06	1.67459e+06	1.06209e+06	1.85466e+06	1.5863e+06	2771.05	127430	78539.7	13855.2	43354.5	101013	32999.6	83672.9	90214.5	129860	107813	95115.3	1.30218e+06	1.86065e+06	1.32914e+06
Smgp005565	453.11	343.08	452.111	C24H20O9	[M+H]+	Cinchonain Ia*	Flavonoids	Flavanols	85022-69-1	2	385644	374625	502878	433009	500816	473773	371480	362989	328199	382190	399659	533634	449683	436771	522134	491409	393200	574866	348312	373720	387360	520845	594236	304909	314110	278840	241550	356329	290817	299792	347257	313079	263648	250914	230275	209639	389253	342100	403800
Smgp105565	453.11	343.08	452.111	C24H20O9	[M+H]+	Cinchonain Ib*	Flavonoids	Flavanols	85081-24-9	2	634587	396911	361019	268915	350470	384803	324781	305674	244242	352549	218645	284822	450017	288961	494541	456388	316552	285853	299617	299617	328994	493021	354500	301730	200320	139412	194274	218438	233508	242446	284792	672368	299649	206453	186359	192688	249124	309113	377831
pmn001417	451.1	341.1	452.111	C24H20O9	[M-H]-	Cinchonain Ic*	Flavonoids	Flavanols	85081-22-7	1	3.08869e+06	2.48065e+06	2.90333e+06	1.46266e+06	2.71482e+06	2.02154e+06	1.44919e+06	2.08759e+06	2.65225e+06	2.34711e+06	2.04128e+06	1.50186e+06	2.75504e+06	2.64503e+06	3.59538e+06	2.02766e+06	1.54683e+06	2.57216e+06	1.50574e+06	1.44296e+06	1.36344e+06	1.32301e+06	1.69908e+06	2.06169e+06	113153	142165	113160	81311.2	16262.2	91898.5	16262.2	98012.3	96784.8	113940	121898	116387	1.62314e+06	1.87181e+06	1.45164e+06
pmn001418	451.1	341.1	452.111	C24H20O9	[M-H]-	Cinchonain Id*	Flavonoids	Flavanols	85022-67-9	1	291654	199885	282612	186373	141930	248635	352566	422511	403011	399140	365092	338684	389557	244421	554358	257002	285684	368169	265808	255126	291411	302468	255245	441493	1.97271e+06	3.45325e+06	2.72566e+06	1.89559e+06	1.57451e+06	1.68363e+06	1.28608e+06	1.65746e+06	1.26233e+06	1.19277e+06	2.37735e+06	1.44605e+06	579596	744413	915451
Labn006458	461.11	169.01	462.116	C22H22O11	[M-H]-	Cinnamoyl gallic acid-3-O-β-D-glucoside*	Phenolic acids	Phenolic acids	-	1	13608.1	978.003	978.003	63471.1	87328.3	75556	51381.6	32077.2	70246.5	15280.5	9174.74	12197.9	978.003	978.003	978.003	18109.1	81603.1	131466	978.003	978.003	43607.2	13755.2	13608.1	4890.02	158664	90098.4	144297	45339.1	51381.6	61961.6	24183.6	30551.9	33249.6	978.003	978.003	978.003	40806.1	50399.2	52802.2
pmn001649	1153.26	1001.21	1154.27	C60H50O24	[M-H]-	Cinnamtannin A2	Tannins	Tannin	86631-38-1	3	181552	230722	175728	258408	196143	206054	50852	114638	122442	33387	34737	53698.6	303270	194489	183370	211350	140844	119094	93366.5	21783.1	35488.9	63321.4	56879.5	52090.4	43843.4	208707	114706	196984	125993	87107.4	69418.9	138514	130209	91495.2	22071	73801.5	117130	70118.2	134336
HJN043	863.19	711.14	864.19	C45H36O18	[M-H]-	Cinnamtannin B1	Tannins	Proanthocyanidins	88082-60-4	3	334051	307663	175724	262837	182746	285862	102865	184607	158171	104172	136143	121996	323808	268511	93752.9	223492	283116	419295	101306	62532.9	115319	238856	108234	258842	250311	250172	229559	201615	262520	212763	289561	313580	378169	400477	415424	637553	107853	145998	283656
pmn001648	863.18	411.07	864.19	C45H36O18	[M-H]-	Cinnamtannin D1	Tannins	Tannin	97233-06-2	3	116201	172684	127807	135014	217262	174129	98780.2	165484	98682.5	82729.6	81225.4	130607	137955	123055	129154	257607	168427	149589	65128	49356.9	131617	144239	120857	103047	42438.5	47940.1	22348.9	59567	43172.1	214660	75480.9	106036	133553	95856.1	128746	121547	160501	113269	118679
Lmnp002616	655.19	493.14	654.18	C29H34O17	[M+H]+	Cirsiliol-8-C-(2''-glucosyl)glucoside	Flavonoids	Flavones	-	2	1899.4	1899.4	1899.4	131915	468014	455348	5.75258e+06	3.90387e+06	2.57094e+06	6.99726e+06	9.24262e+06	3.49117e+06	1899.4	1899.4	1899.4	1.00059e+06	539370	718875	1.39541e+07	2.46254e+07	8.29325e+06	2.01683e+07	1.3899e+07	8.93849e+06	1899.4	9497.01	1899.4	1899.4	16274.2	1899.4	1899.4	1899.4	1899.4	1899.4	1899.4	1899.4	2.65911e+06	2.92228e+06	2.82227e+06
HX1288	387.2	207.138	386.194	C19H30O8	[M+H]+	Citroside A	Terpenoids	Terpene	120330-44-1	3	146945	136383	82960.1	201625	184231	51181.7	288905	144906	250558	360882	53649	152882	226291	107635	173322	77403.4	292230	214394	195810	49683.6	157099	129549	240538	290366	133813	136735	148372	206551	116127	128744	172424	227609	185243	233775	207777	213273	185406	78878.5	116458
Lmyp003025	206.08	146.06	205.074	C11H11NO3	[M+H]+	Coixlactam	Alkaloids	Quinoline alkaloids	-	2	289579	236835	227659	339559	249374	195554	287925	382830	719685	293484	223280	278434	125975	386568	105392	318722	318725	209244	219169	291697	184768	412642	243970	312897	375634	352638	229455	10882.8	10882.8	10882.8	116151	109640	54414.1	134145	162628	150730	263974	309132	305766
Zmsp002859	193.09	105.07	170.094	C9H14O3	[M+Na]+	Comolactone A	Others	Others	-	3	309126	265891	348704	343307	466385	716275	708077	612495	950928	1.14881e+06	728020	691069	207077	244730	131259	749742	605867	378183	678307	526399	658167	759489	470743	573261	96734.2	55467.9	83409.3	74119.6	37377.1	120985	25937.4	62134.4	100625	71927.8	126432	69747.4	353384	301724	399735
ML10174588	233.16	233.16	234.162	C15H22O2	[M-H]-	Confertifoline	Terpenoids	Sesquiterpenoids	1811-23-0	3	584322	378783	599185	552144	364607	555892	367722	40319.5	201598	415494	453365	733369	206132	390194	553839	808499	228308	453898	231557	370958	316381	491164	359916	497952	714999	585410	670238	475344	498236	472148	321461	595917	533027	566207	885899	309769	477992	273526	480782
mws0906	341.12	179.07	342.132	C16H22O8	[M-H]-	Coniferin	Others	Alcohol compounds	531-29-3	2	2.18947e+06	1.92475e+06	1.88202e+06	1.67835e+06	1.77559e+06	2.16907e+06	2.55761e+06	2.63209e+06	1.94944e+06	2.34582e+06	2.79174e+06	2.38473e+06	2.55906e+06	2.74422e+06	2.08479e+06	2.70657e+06	3.89759e+06	1.14092e+06	3.58833e+06	2.33361e+06	2.50378e+06	2.46631e+06	2.926e+06	2.71821e+06	445060	436766	318964	892206	619430	821930	1.02978e+06	1.50457e+06	1.177e+06	1.41479e+06	1.75763e+06	1.49067e+06	1.18013e+06	2.24742e+06	2.36435e+06
mws0093	179.07	146.04	180.079	C10H12O3	[M-H]-	Coniferyl alcohol	Others	Alcohol compounds	458-35-5	3	61425.6	108296	45265.6	29100.7	35574.7	46880.1	19408.5	56577.1	21023.1	22637.6	42031.6	3248.5	69508.1	106682	69264.1	143479	51733.5	61425.6	67886.5	135773	67900.5	48499.5	142236	45270.4	40417.1	46880.1	19408.5	8097.83	649.699	649.699	649.699	649.699	649.699	649.699	649.699	649.699	45265.6	45265.6	33866.5
Zbzn011671	471.35	471.35	472.355	C30H48O4	[M-H]-	Cordianal C	Terpenoids	Triterpene	-	2	1.67974e+07	1.79814e+07	2.73147e+07	1.279e+07	1.76045e+07	1.20417e+07	1.36473e+07	9.22134e+06	1.58163e+07	5.79334e+06	5.49474e+06	1.49127e+07	2.4897e+07	2.18988e+07	2.77928e+07	1.32783e+07	1.45109e+07	1.76654e+07	1.50143e+07	8.58957e+06	1.37583e+07	7.97398e+06	7.34981e+06	1.79999e+07	10570.9	10570.9	10570.9	77892.9	52854.4	61473.8	100232	61849.3	85581.4	97656.1	72265.9	114027	1.02023e+07	1.03611e+07	1.01898e+07
Zbzn008660	487.34	487.34	488.35	C30H48O5	[M-H]-	Cordianol B*	Terpenoids	Triterpene	-	1	154771	106994	159430	349296	254541	213312	221355	310680	179404	289339	293846	365825	134698	118413	150866	212846	430817	367266	187398	166109	188663	187864	474993	354509	39840.4	45076.4	23961.5	150082	106063	52586.3	61499.5	71893.3	63048.6	49122.7	133810	94649.2	157375	197623	215508
Zbzn007499	487.34	487.34	488.35	C30H48O5	[M-H]-	Cordianol D	Terpenoids	Triterpene	-	3	611016	414588	802115	837937	1.25212e+06	758097	453351	566405	801239	764093	387557	428457	403689	558966	602168	473239	663455	884399	461425	439015	346744	180602	544318	486618	38373.3	24709	75844.4	4941.8	4941.8	4941.8	4941.8	4941.8	4941.8	4941.8	4941.8	4941.8	345285	355694	499327
MWSslk160	633.07	301	634.081	C27H22O18	[M-H]-	Corilagin*	Tannins	Tannin	23094-69-1	2	8879.08	20531.7	5552.75	1.88403e+06	1.58406e+06	1.45547e+06	715992	672771	798130	274878	203624	298726	1110.55	1110.55	1110.55	1.84078e+06	1.09521e+06	1.05847e+06	463296	124825	665110	686067	344566	133394	9987.98	6620.61	9984.98	6659.98	1110.55	1110.55	1110.55	1110.55	1110.55	1110.55	1110.55	1110.55	522035	304336	500054
Lafp007563	219.17	121.1	218.167	C15H22O	[M+H]+	Costal	Terpenoids	Sesquiterpenoids	-	3	32525.6	55646.1	55589.1	36954.5	40126.2	2.17722e+06	1.29998e+06	1.37074e+06	23604.9	1.44476e+06	25385.9	1.02459e+06	33479.9	48380.2	97690.9	44144.2	44215.9	50827.2	43005	28227.8	30520.9	42057.8	910798	18951.5	26267.1	45456.7	35976.5	44508.6	35380.8	31702.5	53228.5	29413.6	18556.5	3711.3	3711.3	3711.3	268990	228908	284541
Wcfn003424	337.09	191.06	338.1	C16H18O8	[M-H]-	Coumaroyl Quinic Acid	Others	Others	-	3	210004	240203	351585	82736.1	81297.5	73183.4	77955.4	79549.2	95046.1	62052	41368.5	106587	602875	399273	698769	153006	101820	135238	54095.4	74772.5	46145.2	103415	105097	66822.3	18295.7	77960.2	30235.4	2661.53	2661.53	2661.53	2661.53	2661.53	2661.53	13307.7	2661.53	2661.53	87499.4	155093	156174
Hmcp002354	227.13	121.01	226.111	C14H14N2O	[M+H]+	Crenatine	Alkaloids	Plumerane	26585-14-8	2	73711	63840.6	46393.9	45101.2	84029.5	65621.1	132110	183889	187531	140043	111803	131112	70179.6	72186.6	79861.6	92671.5	162290	116411	171979	150181	136712	85200.7	147595	129596	29947.6	38867.1	46390.9	53307	40658	66011.7	37618.8	48167.8	30563.5	44163.2	46554.1	33774.6	82774.6	67477.9	138384
mws2108	353.09	191.06	354.095	C16H18O9	[M-H]-	Cryptochlorogenic acid (4-O-Caffeoylquinic acid)*	Phenolic acids	Phenolic acids	905-99-7	1	2.55406e+06	3.74099e+06	5.75586e+06	992011	1.43376e+06	1.46359e+06	736305	1.06842e+06	971458	689020	373390	600253	6.02491e+06	6.93255e+06	1.04887e+07	2.03763e+06	2.11923e+06	1.50863e+06	1.4422e+06	443522	942759	698028	1.1125e+06	728425	49049.1	62841.5	36651.8	5288.54	5288.54	38257.4	26442.7	80320.1	93129.9	5288.54	5288.54	46897.2	1.06303e+06	1.45089e+06	1.60328e+06
Hmln013535	239.2	223.02	240.209	C15H28O2	[M-H]-	Cryptomeridiol	Terpenoids	Sesquiterpenoids	4666-84-6	3	1.56264e+06	1.49872e+06	1.41522e+06	1.59192e+06	1.23614e+06	1.85178e+06	1.6288e+06	1.34877e+06	1.29843e+06	1.50924e+06	1.43654e+06	1.58895e+06	1.8639e+06	1.45962e+06	1.66755e+06	1.51693e+06	1.45057e+06	2.7562e+06	1.71549e+06	1.52084e+06	1.37632e+06	1.75063e+06	1.3993e+06	1.47683e+06	1.58595e+06	1.38989e+06	1.65204e+06	1.52505e+06	1.33931e+06	2.39579e+06	1.84928e+06	1.9199e+06	1.54105e+06	1.88013e+06	1.99185e+06	1.84312e+06	1.22157e+07	1.04135e+07	9.33928e+06
Lssp210412	225.2	100.11	224.189	C13H24N2O	[M+H]+	Cuscohygrine	Alkaloids	Pyrrole alkaloids	454-14-8	1	34559.2	45994.2	31053.7	51336.4	54240.1	55372.1	36487.6	45244.5	53049.2	48859.1	44372	42522.6	45193.9	35600.7	43887.2	55525.4	41852.1	43884.7	43890.3	44826.2	44790.7	34674.6	53119.4	37772.7	40835.6	31961.7	38561.9	54654.9	43542.4	41469.2	42711.6	46361.7	40161.9	54696.4	48898.4	50553.9	33365	41882.1	42185.2
Lmqp002525	747.18	287.06	747.177	C34H35O19+	[M]+	Cyanidin 3-O-(2''-O-Galloyl-6''-O-α-L-Rhamnosyl)-β-D-Glucoside	Flavonoids	Anthocyanidins	-	3	1701.08	1701.08	1701.08	1701.08	1701.08	1701.08	13362.5	8505.38	13073.7	23069.4	19431	13358.8	1701.08	1701.08	1701.08	1701.08	1701.08	1701.08	42486.8	37637	19428.4	18258.4	14576.9	83750.3	419186	275552	341049	219683	487905	161427	145671	152954	166284	110469	82552.8	55838.4	148405	129892	83753.9
Lmpp003789	595.14	287.06	595.145	C30H27O13+	[M]+	Cyanidin 3-O-(6-O-p-coumaroyl)glucoside	Flavonoids	Anthocyanidins	-	3	5.13381e+06	3.85868e+06	4.23187e+06	2.79057e+06	2.48575e+06	3.55625e+06	2.1268e+06	2.73081e+06	2.50666e+06	2.68246e+06	2.29215e+06	2.61793e+06	4.34981e+06	2.34025e+06	2.85919e+06	4.11732e+06	3.86836e+06	3.18153e+06	2.2504e+06	3.71253e+06	2.78535e+06	3.33962e+06	3.30856e+06	3.88116e+06	425359	425359	425359	5.57962e+06	2.24944e+06	4.12967e+06	5.17287e+06	5.25422e+06	2.81843e+06	4.02539e+06	4.05865e+06	4.47879e+06	2.15982e+06	3.18001e+06	3.31346e+06
Lmjp001367	581.15	287.05	581.15	C26H29O15+	[M]+	Cyanidin 3-O-(beta-D-xylosyl-(1->2)-beta-D-galactoside)	Flavonoids	Anthocyanidins	-	3	5010.14	5010.14	5010.14	25050.7	66671	58699.9	149045	104123	171712	173991	205757	101988	5010.14	5010.14	5010.14	94050.7	77867.2	71464.6	248870	287375	174965	260855	191828	283080	5010.14	5010.14	5010.14	5010.14	5010.14	5010.14	5010.14	5010.14	5010.14	5010.14	5010.14	5010.14	118750	94139.4	69796.5
Zmcp002924	611.16	287.05	611.161	C27H31O16+	[M]+	Cyanidin 3-O-sophoroside	Flavonoids	Anthocyanidins	38820-68-7	3	30208.1	27016.6	23234.9	1.02019e+07	1.49105e+07	1.45471e+07	2.74365e+07	2.96116e+07	3.24619e+07	3.86891e+07	4.08618e+07	1.88567e+07	46958.4	44756.9	47374.8	2.06133e+07	1.91673e+07	1.80775e+07	4.80507e+07	5.5659e+07	4.19708e+07	4.41235e+07	4.67098e+07	4.73973e+07	272138	246926	200888	131853	117838	94480	94592.5	83594.6	116196	79316.2	82024	110810	2.83894e+07	2.4809e+07	2.66516e+07
Zbjp001957	611.16	287.06	611.161	C27H31O16+	[M]+	Cyanidin-3,5-O-diglucoside (Cyanin)*	Flavonoids	Anthocyanidins	20905-74-2	3	63946.3	21887.9	31456.5	1.81692e+07	3.29786e+07	2.78305e+07	5.9507e+07	6.41578e+07	6.61197e+07	6.43836e+07	8.45488e+07	4.1733e+07	88658.6	54389.7	50669.4	3.5568e+07	3.41666e+07	3.24525e+07	9.53829e+07	9.56949e+07	9.19514e+07	6.63594e+07	7.45914e+07	9.16417e+07	251573	240863	184848	202343	229924	186012	207684	129820	96121.6	134050	126798	117891	4.53224e+07	4.91979e+07	4.64336e+07
Lmpp003059	491.12	287.06	491.118	C23H23O12+	[M]+	Cyanidin-3-O-(6''-O-acetyl)glucoside	Flavonoids	Anthocyanidins	-	3	2815.41	2815.41	2815.41	2815.41	2815.41	25451.4	2815.41	2815.41	2815.41	2815.41	2815.41	2815.41	2815.41	2815.41	2815.41	33170.9	26347.2	20229.2	19828.3	34115.4	24018.9	19885.4	26545.2	18958	14077	2815.41	2815.41	6.00394e+06	2.45014e+06	3.58334e+06	2.88337e+06	3.13194e+06	2.53772e+06	4.05394e+06	3.9611e+06	3.2675e+06	1.12907e+06	1.20794e+06	1.21121e+06
Zmbp002578	653.18	287.06	653.171	C29H33O17+	[M]+	Cyanidin-3-O-(6''-O-acetyl)glucoside-5-O-glucoside	Flavonoids	Anthocyanidins	-	3	2283	2283	2283	12876	25216.1	25584.9	224194	176228	217702	233499	263458	83717	2283	2283	2283	11415	16336.8	27323.3	363899	442917	303107	235490	259932	280169	2283	2283	2283	2283	2283	2283	2283	2283	2283	2283	2283	2283	87693.7	75784.6	108716
Zmmp002642	625.16	287.06	625.155	C31H29O14+	[M]+	Cyanidin-3-O-(6''-O-feruloyl)glucoside	Flavonoids	Anthocyanidins	-	3	2073.35	2073.35	2073.35	2073.35	2073.35	2073.35	10366.7	2073.35	2073.35	2073.35	2073.35	2073.35	2073.35	2073.35	2073.35	2073.35	2073.35	2073.35	2073.35	2073.35	2073.35	2073.35	2073.35	2073.35	267749	294594	269569	59628.3	134408	66373.1	28155.8	63438.7	28956.1	23788.4	13037.7	36098	48424.9	57246.8	27873.6
Lcyp000689	611.16	287.06	611.161	C27H31O16+	[M]+	Cyanidin-3-O-gentiobioside*	Flavonoids	Anthocyanidins	47845-44-3	3	34557.7	15658.5	22340.5	8.86724e+06	1.18993e+07	1.45176e+07	3.48606e+07	3.42389e+07	3.64273e+07	3.87574e+07	4.79163e+07	2.21819e+07	51991.8	24366.5	31099	1.9839e+07	1.79443e+07	1.82845e+07	5.34658e+07	4.69227e+07	4.98247e+07	4.25522e+07	5.06594e+07	5.49386e+07	245623	364294	234739	169949	212343	94976.9	120561	148270	109398	97716.2	85502.7	105640	2.47352e+07	2.44824e+07	2.34408e+07
Zblp002068	449.11	287.06	449.108	C21H21O11+	[M]+	Cyanidin-3-O-glucoside	Flavonoids	Anthocyanidins	47705-70-4	3	11034.5	11034.5	11034.5	3.10635e+06	3.37078e+06	3.74315e+06	739361	1.57218e+06	525839	743922	1.48636e+06	408062	138499	55172.3	172345	7.80377e+06	4.33809e+06	5.89324e+06	2.55367e+06	1.7044e+06	2.30815e+06	1.50998e+06	1.84345e+06	2.64495e+06	65532.3	109001	102873	1.13237e+07	4.79641e+06	8.07542e+06	7.03705e+06	7.81174e+06	4.99994e+06	1.27553e+07	6.88826e+06	9.93875e+06	2.87943e+06	3.37078e+06	2.83353e+06
Zbcp002823	595.16	287.06	595.166	C27H31O15+	[M]+	Cyanidin-3-O-rutinoside (Keracyanin)	Flavonoids	Anthocyanidins	28338-59-2	3	146928	80002.9	114004	111630	104447	89877.1	107728	107521	138565	98954.7	91438.4	115979	7314.29	7314.29	7314.29	85091.5	61365.2	54655.3	97417.9	73739.5	60844.4	36571.4	88580.8	93643.2	1.37025e+06	857959	1.24498e+06	411810	629760	514465	622711	409424	441672	559209	632213	459795	188005	199611	352216
MWStz044	508.27	430.24	507.262	C30H37NO6	[M+H]+	Cytochalasin D	Alkaloids	Alkaloids	22144-77-0	3	886.307	886.307	886.307	886.307	886.307	886.307	886.307	886.307	886.307	886.307	886.307	886.307	886.307	886.307	886.307	886.307	886.307	886.307	886.307	886.307	886.307	886.307	19017.8	886.307	5180.56	11657.9	4431.54	49626	28955.8	33236.3	15541.7	74677.8	18564.6	22798.5	39547.5	70875.2	11492.6	12478.3	14259.8
Wagp002617	324.11	162.06	323.101	C15H17NO7	[M+H]+	D-Glucosyl Indole-3-Carboxylate	Alkaloids	Plumerane	-	1	4.12495e+06	3.63703e+06	5.4993e+06	2.29843e+06	2.71719e+06	3.01006e+06	2.22165e+06	1.77839e+06	1.91752e+06	1.54691e+06	1.89321e+06	2.09121e+06	6.32814e+06	4.14545e+06	5.62319e+06	2.4841e+06	2.08478e+06	1.70623e+06	1.90227e+06	1.44992e+06	1.73706e+06	1.5046e+06	1.72942e+06	2.08032e+06	534808	553268	385686	401207	377484	393182	330143	335840	324312	354996	394810	293470	2.04299e+06	1.84198e+06	1.88009e+06
pme1261	206.139	76.0757	205.131	C9H19NO4	[M+H]+	D-Panthenol	Others	Alcohol compounds	81-13-0	3	51140.4	35433.5	33671.8	32356.7	34057.2	50948.5	22322.3	34899.9	38232.8	27637.8	38239	43515.2	120996	43602.4	35863.5	128286	43608.4	49235.7	32355.5	33309.3	33756.7	27891.1	43270.6	38847.1	26726.3	38266.4	24169.8	52743.9	31160.4	37982.8	33056.2	38555.7	75909.1	4464.47	4464.47	4464.47	34697.5	22781.8	51686.3
Lmzn001983	375.13	135.05	376.137	C16H24O10	[M-H]-	D-Threo-guaiacylglycerol-7-O-β-D-glucoside	Others	Alcohol compounds	-	3	22266.5	19339.4	11996.1	18464.2	23499.1	33560.1	23566.5	30988.5	26456.3	27433.3	20706.5	20681.6	15319.3	22381.2	15471.2	23481.1	23663.4	48660.9	18958.9	15066.5	36374.3	15326.3	15669.5	18958.9	32446.1	32973.5	29299	13387.1	34360.5	21747.5	40303.7	16729.1	35353.7	52073.4	38497.6	12271	27098.1	16770.9	20948.5
mws1346	162.08	98.06	161.069	C6H11NO4	[M+H]+	DL-2-Aminoadipic acid	Alkaloids	Alkaloids	542-32-5	3	633566	711022	719914	423554	434006	444548	558722	570344	545644	478161	502890	461032	608296	646721	598855	517777	452964	420535	330237	347356	369256	300882	272159	346619	759911	784221	608582	143134	199657	148578	95426.6	110811	101598	100197	82946.2	78488.8	372925	340497	325814
Cmyn001328	339.069	177.018	340.079	C15H16O9	[M-H]-	Daphnin*	Lignans and Coumarins	Coumarins	486-55-5	3	50661	31796.6	38265.3	21719.4	38364	29983.4	34127.1	28963.4	39297	38261.1	32055	31022.4	42714.1	71335.4	75488.6	72386.7	53773.6	119941	53773.6	43428	138525	32058.5	41366.9	74444.4	45494.8	63581.3	63068.7	85436.6	124066	130279	77542.6	115807	124066	107549	152991	142689	51699.2	63065	88927.9
Wcdp003967	218.21	88.08	217.204	C12H27NO2	[M+H]+	Deacetylclavaminol H	Others	Others	-	3	101243	137325	229704	254594	288689	177998	357048	364884	595649	455261	481630	186021	418748	264361	310736	363597	288770	249049	677594	591537	256662	272802	476796	117990	372291	435736	443975	366357	247500	409913	311653	273672	418597	102366	337666	307108	255423	504516	411316
Cmmn012461	299.2	299.2	300.209	C20H28O2	[M-H]-	Dehydroabietic acid	Terpenoids	Ditepenoids	1740-19-8	3	256677	316062	263878	254430	290214	311368	221576	273428	368503	313261	208172	360135	343842	259819	295062	266865	297478	284495	264245	310976	246857	273871	256420	351912	379154	298828	280377	305247	282884	266211	285733	273944	295121	275415	286032	255661	344402	285651	285403
Lmsp004450	359.15	131.05	358.142	C20H22O6	[M+H]+	Dehydrodiconiferyl alcohol	Lignans and Coumarins	Lignans	4263-87-0	1	1.09335e+06	970547	669624	119676	67115.9	44308.9	4448.94	4448.94	4448.94	4448.94	4448.94	4448.94	632311	856292	510049	52211.6	46248.4	53690.9	43416.2	24973.2	30375.9	29887.1	42389.4	45855.7	189536	204328	202833	22244.7	30981	37056.2	4448.94	4448.94	4448.94	4448.94	4448.94	4448.94	73226.1	189387	108685
Lmsp003655	521.2	131.05	520.194	C26H32O11	[M+H]+	Dehydrodiconiferyl alcohol-gamma'-O-glucoside	Lignans and Coumarins	Lignans	-	3	100667	226181	306036	296032	384168	316991	419049	299355	118108	337601	357557	367535	202903	107056	166313	360889	247804	267760	256090	468976	349245	272389	370830	247799	102771	139247	141368	189597	206246	212881	239492	229509	177953	202898	108122	196252	305838	189592	227848
Jmwn006041	519.19	357.13	520.194	C26H32O11	[M-H]-	Dehydrodiconiferylalcohol-9'-O-glucoside	Lignans and Coumarins	Lignans	-	3	169174	138671	153920	105054	104875	122022	150072	127591	137290	255141	145940	140045	80435.5	95681.3	130351	92840.9	113704	116487	98212.4	90144.1	96857.6	99848.6	124135	85977.6	1.06642e+06	949734	919303	601731	768170	816631	704385	673887	536618	456158	751527	594849	366038	377127	316342
Zadp003164	195.1	163.04	194.094	C11H14O3	[M+H]+	Dehydrololiolide	Terpenoids	Terpene	19355-58-9	3	141951	109621	118988	237031	160391	96248	226949	140686	60726.6	95709.6	17391.3	96336	116302	148068	112278	112292	82886.7	153847	101601	93577.4	114900	165625	167177	132638	91985	49461.2	8104.4	1620.88	1620.88	1620.88	88636.9	45506.4	70479.5	1620.88	1620.88	1620.88	85902.8	112278	70852.7
Lwhp010603	469.19	187.08	468.178	C26H28O8	[M+H]+	Dehydroxyevodol	Terpenoids	Terpene	-	3	1120.07	1120.07	1120.07	1120.07	1120.07	1120.07	1120.07	1120.07	1120.07	1120.07	1120.07	1120.07	5600.36	11115.3	6416.69	14662.9	31661.9	24751.6	42987.7	24122.8	13713	6481.48	47307.5	60496.2	1120.07	1120.07	1120.07	1120.07	1120.07	1120.07	1120.07	1120.07	1120.07	1120.07	1120.07	1120.07	17112.8	14608.5	11937.9
Zblp003303	507.11	303.05	507.113	C23H23O13+	[M]+	Delphinidin-3-O-(6''-O-acetyl)glucoside	Flavonoids	Anthocyanidins	66594-00-1	3	790.164	790.164	790.164	3950.82	32959.7	125765	207341	215652	157826	222331	176608	77784.6	790.164	790.164	790.164	224003	790.164	205112	565797	505764	539924	330708	765669	266800	790.164	790.164	790.164	1.25762e+07	5.42043e+06	1.24321e+07	9.59709e+06	9.18978e+06	3.73963e+06	3.91097e+06	3.80934e+06	2.68455e+06	2.65991e+06	2.34528e+06	2.80869e+06
Lmpp003255	641.15	303.05	641.15	C31H29O15+	[M]+	Delphinidin-3-O-(6''-O-feruloyl)glucoside	Flavonoids	Anthocyanidins	-	3	150172	93080.2	243317	77804.6	117037	120001	100745	37454.7	276766	30147.7	26186.3	175520	365864	317878	328325	194048	234039	218239	134896	69782.3	277747	72344.3	31958.6	344717	25470.8	23717.6	8900.33	53779.4	18896.3	35845.4	58440	82062.8	35565.3	78516.6	65186.1	107617	141420	173677	115751
Lmqp001812	713.16	465.1	713.156	C30H33O20+	[M]+	Delphinidin-3-O-(6''-O-malonyl)glucoside-5-O-glucoside	Flavonoids	Anthocyanidins	-	3	9739.19	9739.19	9739.19	9739.19	9739.19	9739.19	142428	109329	141076	223657	175577	205486	9739.19	9739.19	9739.19	9739.19	9739.19	9739.19	133064	171897	87923.2	120362	103573	118668	9739.19	9739.19	9739.19	9739.19	9739.19	9739.19	9739.19	9739.19	9739.19	9739.19	9739.19	9739.19	55348.8	67309.3	48695.9
Lmpp003662	611.14	303.05	611.139	C30H27O14+	[M]+	Delphinidin-3-O-(6''-O-p-coumaroyl)glucoside	Flavonoids	Anthocyanidins	-	3	6091.01	6091.01	6091.01	30455.1	276802	193004	3.3625e+06	3.86764e+06	4.25385e+06	4.68986e+06	5.46952e+06	3.48654e+06	6091.01	6091.01	6091.01	1.80306e+06	1.68692e+06	1.647e+06	1.14497e+07	1.06866e+07	6.95822e+06	7.48159e+06	8.97393e+06	6.42723e+06	798849	1.47343e+06	1.31046e+06	1.22553e+07	6.81481e+06	8.86052e+06	9.19627e+06	9.55083e+06	5.50734e+06	5.96838e+06	5.69526e+06	7.12046e+06	5.04843e+06	4.29464e+06	4.45638e+06
Zblp001862	465.1	303.05	465.103	C21H21O12+	[M]+	Delphinidin-3-O-galactoside	Flavonoids	Anthocyanidins	28500-00-7	3	350061	350061	350061	4.03397e+06	5.91848e+06	7.22832e+06	3.25798e+06	3.67289e+06	4.29805e+06	1.75031e+06	2.13698e+06	1.89304e+06	350061	350061	350061	1.29847e+07	8.35014e+06	1.28783e+07	9.0928e+06	5.40795e+06	7.13437e+06	5.84155e+06	7.14873e+06	5.29397e+06	350061	350061	350061	6.15228e+07	2.01791e+07	3.1829e+07	3.28156e+07	2.36147e+07	1.86031e+07	1.8391e+07	1.49902e+07	1.57295e+07	7.66998e+06	8.38478e+06	8.81456e+06
pme1398	465.1	303.05	465.103	C21H21O12+	[M]+	Delphinidin-3-O-glucoside (Mirtillin)	Flavonoids	Anthocyanidins	50986-17-9	3	138385	138385	138385	2.04294e+06	3.13857e+06	4.13709e+06	1.17219e+06	691924	2.07367e+06	1.46007e+06	1.60879e+06	892075	138385	138385	138385	8.70382e+06	6.45382e+06	7.05523e+06	5.94507e+06	2.68558e+06	4.0294e+06	3.61369e+06	4.37595e+06	2.80667e+06	138385	138385	138385	3.95987e+07	8.56292e+06	2.13592e+07	1.88664e+07	1.39264e+07	9.37241e+06	9.2366e+06	5.45676e+06	3.02481e+06	3.83029e+06	4.72911e+06	4.35977e+06
Zmqp002952	773.21	465.1	773.213	C33H41O21+	[M]+	Delphinidin-3-O-rutinoside-7-O-glucoside	Flavonoids	Anthocyanidins	-	3	310.03	310.03	310.03	78573	733096	358411	2.01732e+07	1.82759e+07	1.94215e+07	3.89853e+07	4.15757e+07	3.32184e+07	78753.2	310.03	310.03	400498	773942	1.24761e+06	3.24326e+07	4.34618e+07	1.98354e+07	4.04799e+07	3.70582e+07	3.66984e+07	28856.4	10854.9	1550.15	22268	310.03	310.03	310.03	14905.7	310.03	310.03	310.03	310.03	1.07451e+07	1.32175e+07	9.82901e+06
Zahp001902	597.15	303.05	597.146	C26H29O16+	[M]+	Delphinidin-3-O-sambubioside	Flavonoids	Anthocyanidins	53158-73-9	3	38954	38954	38954	38954	38954	38954	819515	751948	776349	1.03959e+06	1.01999e+06	910715	38954	38954	38954	194770	248261	239323	1.38348e+06	1.46551e+06	1.0202e+06	1.01954e+06	1.17511e+06	1.16863e+06	38954	38954	38954	38954	38954	38954	38954	38954	38954	38954	38954	38954	665803	617737	675084
Happ001706	669.16	303.05	669.167	C29H33O18+	[M]+	Delphinidin-acetyl-glucoside-glucoside	Flavonoids	Anthocyanidins	-	3	18202.9	18202.9	18202.9	91014.4	568552	305935	5.71152e+06	5.41631e+06	7.44684e+06	9.53742e+06	8.67698e+06	6.89837e+06	18202.9	18202.9	18202.9	219116	378554	468448	6.82782e+06	7.51799e+06	6.23233e+06	5.89255e+06	5.86441e+06	6.83935e+06	18202.9	18202.9	18202.9	18202.9	18202.9	18202.9	18202.9	18202.9	18202.9	18202.9	18202.9	18202.9	4.0418e+06	3.21372e+06	2.98454e+06
Wasn005922	433.21	301.17	434.215	C20H34O10	[M-H]-	Demethylgeranyl 6-O-xylopyranosyl-glucopyranoside	Others	Others	-	2	1.1373e+07	1.00899e+07	1.19264e+07	3.91179e+06	5.6207e+06	5.85802e+06	4.31002e+06	3.99045e+06	5.58904e+06	5.50414e+06	2.41036e+06	3.86565e+06	1.22241e+07	1.00957e+07	1.5027e+07	1.67035e+06	6.36627e+06	9.35513e+06	5.24959e+06	4.0021e+06	7.03339e+06	4.83047e+06	5.25459e+06	6.32485e+06	3507.63	3507.63	3507.63	3507.63	26722.7	3507.63	48948.3	17538.2	26008.1	72201.2	32436.7	51484	4.39748e+06	5.70444e+06	1.47162e+06
Lhyp111010	301.03	273.04	300.027	C15H8O7	[M+H]+	Demethylwedelolactone*	Lignans and Coumarins	Coumarins	6468-55-9	1	289976	375235	582644	204510	468366	274912	352981	296178	454972	375384	202345	209355	599207	608752	625809	452212	548437	560942	378026	444008	520819	380941	435281	319162	5965.91	37153.7	17760.9	118598	70327.9	95278.7	76066.9	218230	53136.8	133143	193309	204515	273101	207284	270112
MWSmce678	193.087	108.022	194.094	C11H14O3	[M-H]-	Deoxyarbutin	Phenolic acids	Phenolic acids	53936-56-4	3	83260.5	76083.9	76412.6	81869.3	92783.9	90265.2	81028	78749.9	97763.2	96132.8	79487.3	93614.4	83255.5	84602.2	81132.8	71857.9	82887.8	62867.2	88151.6	100312	66271.4	89884.2	66703.8	88163.4	83548	74058.8	74720.7	86508.6	96972.7	83541.8	86927	78582.1	75346.5	88838.2	92247.9	91380.7	60614.2	95373	79134.1
Ladp005209	593.18	299.09	592.179	C28H32O14	[M+H]+	Derriscandenoside B	Flavonoids	Isoflavones	-	3	97587.8	84620.2	132459	178083	169006	198508	115828	153255	75076.5	160063	102780	175426	51528.9	67973.1	107448	155550	148107	129523	88318.8	102247	97934.1	105077	94209.1	123633	26482.2	8843.24	26506.2	30914.7	54612	29440.3	50048.4	30890.2	45643	44163.8	14728.4	23560.2	138599	103370	66025
Yajp003407	347.13	185.08	346.126	C15H22O9	[M+H]+	Deutzioside	Terpenoids	Monoterpenoids	-	3	227215	313176	246383	228181	197865	171138	192984	203907	128821	200266	212431	264588	226997	354793	152954	230606	326485	257341	234247	165068	212405	227495	165095	206335	823777	560802	635970	898125	859287	810741	923736	1.07911e+06	900550	991712	1.13738e+06	702720	605745	392077	462418
Lmap001823	312.11	132.04	311.101	C14H17NO7	[M+H]+	Dhurrin	Alkaloids	Alkaloids	499-20-7	3	21854.2	28715.6	42315.2	32173.7	27347.3	35728.8	29759.3	42315.2	42172.4	31530.5	14488.6	53926.8	34920.2	25641.7	60895.5	27609.4	31669.1	29756.8	24937.7	17687.6	16603.9	17804.2	22741.1	29471.8	27168.6	12635.1	25740.9	51467.3	39508.6	57248.1	43435	72384.7	57096.9	120614	83628.9	78001.7	49172.7	37340.4	27261.6
Wahp005790	600.27	454.24	599.263	C34H37N3O7	[M+H]+	Di-p-coumaroylcaffeoyl Spermidine	Alkaloids	Phenolamine	-	2	11713.7	7050.1	6702.21	338.015	338.015	338.015	338.015	338.015	338.015	14225.4	7535.79	1690.08	14762.8	26789.2	8674.35	338.015	338.015	338.015	338.015	338.015	338.015	338.015	338.015	338.015	136146	236883	174414	79831.5	62703.8	91115.4	74633.2	124090	105000	129296	51111.8	118882	56282.2	46862.5	28646
Wahp006178	614.29	468.25	613.278	C35H39N3O7	[M+H]+	Di-p-coumaroylferuloyl Spermidine	Alkaloids	Phenolamine	-	2	4487.36	4487.36	4487.36	4487.36	4487.36	4487.36	4487.36	4487.36	4487.36	4487.36	4487.36	4487.36	4487.36	4487.36	4487.36	4487.36	4487.36	4487.36	4487.36	4487.36	4487.36	4487.36	4487.36	4487.36	81126.7	147237	84808.7	61682.3	22436.8	96034.2	49774.8	63516.7	54666.7	98125.3	31497.1	59579.9	33264.3	26643.7	32463.5
Lmgn002250	677.17	191.06	678.18	C31H34O17	[M-H]-	Dicaffeoylquinic acid-O-glucoside	Phenolic acids	Phenolic acids	-	3	156.719	6782.58	156.719	643508	766303	550612	362946	252570	421016	92920.7	46453.8	100664	156.719	156.719	156.719	407395	477067	483840	191607	44508	164510	118085	147092	57092.2	5268.89	7607.72	10889.5	6143.68	5268.89	783.595	156.719	156.719	9293.75	156.719	156.719	13665.3	199349	174189	173252
Lcyn000106	551.18	193.05	552.184	C26H32O13	[M-H]-	Dichotomoside A	Lignans and Coumarins	Lignans	-	2	73191	73162.7	106643	36490.3	40747.6	20837.7	29042.2	35703.3	56243.9	21710.8	12914.4	31538	136087	132778	9197.22	37636.5	46313.8	36578.5	31390.4	11725.2	40647.6	33755.1	25321.6	29532.4	467395	281513	603977	1.42644e+07	6.10645e+06	1.16165e+07	1.48622e+07	1.11357e+07	1.05639e+07	8.91869e+06	8.71046e+06	7.60792e+06	2.82097e+06	2.60898e+06	2.9787e+06
pme2433	106.09	88.08	105.079	C4H11NO2	[M+H]+	Diethanolamine	Alkaloids	Alkaloids	111-42-2	3	953292	644846	870972	813412	898062	809317	971745	950437	927629	681693	443665	443941	744899	769977	878610	592766	798232	680757	664890	626782	742260	984806	990541	1.08321e+06	413769	407206	403131	358068	413283	356723	260900	320232	256461	232287	254496	226940	630586	579365	449452
Cmyp007180	181.12	107.09	180.115	C11H16O2	[M+H]+	Dihydroactinidiolide	Terpenoids	Monoterpenoids	17092-92-1	3	993764	1.36841e+06	1.14069e+06	1.0752e+06	1.48694e+06	464449	228800	339306	793496	133384	475191	170682	1.2753e+06	1.29039e+06	1.67358e+06	1.07873e+06	1.51159e+06	1.02188e+06	703951	458730	467295	522569	324937	745763	1.83217e+06	1.57447e+06	1.35909e+06	1.05911e+06	1.37257e+06	2.5747e+06	926806	712837	719406	704405	572949	499614	1.0441e+06	970317	893875
Lmmn000774	343.1	181.05	344.111	C15H20O9	[M-H]-	Dihydrocaffeoylglucose*	Phenolic acids	Phenolic acids	-	1	1.37705e+06	1.06209e+06	1.3354e+06	781987	924497	794788	797717	977540	676636	1.14002e+06	735043	1.09352e+06	1.69361e+06	1.44694e+06	1.73107e+06	959234	1.28494e+06	1.1682e+06	989032	1.28752e+06	669125	1.15627e+06	1.06861e+06	1.21836e+06	1.08454e+06	1.29544e+06	771125	48930.1	48930.1	48930.1	528537	863472	649036	244651	293934	308569	755742	750469	1.24569e+06
HJN055	435.13	273.08	436.137	C21H24O10	[M-H]-	Dihydrocharcone-4'-O-glucoside*	Flavonoids	Chalcones	-	1	7.14767e+06	8.48274e+06	1.0734e+07	1.18893e+07	4.81976e+06	9.76653e+06	1.32504e+07	1.43546e+07	1.7269e+07	1.6475e+07	1.35188e+07	9.83585e+06	8.96002e+06	8.7947e+06	8.81475e+06	4.94196e+06	1.20453e+07	9.62775e+06	2.32143e+07	1.36974e+07	1.86826e+07	1.55323e+07	9.5797e+06	1.88658e+07	8.83252e+06	1.18665e+07	9.2857e+06	4.60727e+06	5.09602e+06	4.53346e+06	3.42528e+06	3.14081e+06	3.53863e+06	2.94341e+06	3.25773e+06	4.35022e+06	6.85953e+06	9.18646e+06	5.61551e+06
Wafn002827	357.12	195.07	358.126	C16H22O9	[M-H]-	Dihydroferulic acid glucoside	Phenolic acids	Phenolic acids	-	1	232275	179631	224854	189831	250913	276969	1.68495e+06	647894	814669	2.13183e+06	2.26638e+06	1.58083e+06	314102	178495	277013	459759	390596	334912	1.29337e+06	1.87181e+06	1.06332e+06	1.56582e+06	1.5183e+06	1.58552e+06	68382.8	69540.4	93163.6	57961.6	68392.6	56803.7	88084.1	96208.6	100832	139070	134456	180372	227556	249193	240527
Hmcp000405	144.14	84.08	143.131	C8H17NO	[M+H]+	Dihydroisopelletierine	Alkaloids	Piperidine alkaloids	-	3	2.44594e+06	2.54695e+06	2.36342e+06	2.22742e+06	2.22625e+06	2.29837e+06	2.35402e+06	1.92504e+06	1.84944e+06	2.39887e+06	2.27921e+06	2.55248e+06	1.97682e+06	2.45602e+06	2.84343e+06	2.12583e+06	2.25848e+06	1.80709e+06	2.17154e+06	1.93597e+06	2.11448e+06	1.59763e+06	1.81175e+06	2.3205e+06	330029	411937	347735	309385	293016	377881	354901	301555	345828	478476	388485	411644	1.80725e+06	1.52585e+06	1.60956e+06
Cmsp004086	303.09	229.08	302.079	C16H14O6	[M+H]+	Dihydrokaempferide	Flavonoids	Flavanonols	137225-59-3	3	293456	376065	396488	149101	128140	131388	132506	161166	162204	94975.6	90463.6	81418.6	250234	300319	334074	217094	203001	321076	170339	153630	132677	137938	85941.1	161318	26806.4	45223.9	1668.52	116757	31714.2	33271.6	36093.5	62188.4	42967.9	82408.1	73902.1	63530.4	82577.4	156586	85789
Lmmn004625	449.11	287.06	450.116	C21H22O11	[M-H]-	Dihydrokaempferol-7-O-glucoside	Flavonoids	Flavanonols	-	3	192395	241320	63420.1	188591	277462	7848.25	42027.7	83874.8	207762	236526	185394	186841	251583	203081	522630	239625	212242	235430	21400	89139.9	58242.3	76122.6	131323	302025	375199	288328	368274	257466	350149	223632	211866	197151	300131	204504	231011	276590	167722	198501	212149
Cmxn004016	451.13	289.08	452.132	C21H24O11	[M-H]-	Dihydromarein	Flavonoids	Chalcones	-	3	66093.1	50090	81802.5	63962.1	135495	86411.3	268748	61975.5	115188	201988	146900	158583	143565	105499	121669	242765	209674	140225	322163	262073	277100	267080	347205	288783	220548	241682	157638	157606	195327	156630	150239	118543	132579	200903	143841	176945	216074	124789	131100
mws0744	319.05	193.01	320.053	C15H12O8	[M-H]-	Dihydromyricetin (Ampelopsin)	Flavonoids	Flavanonols	27200-12-0	2	4500.95	4500.95	4500.95	32142.7	75235.4	52013.3	80694.9	54739.9	66647.9	34589.9	37946.2	41776.4	4500.95	4500.95	4500.95	144580	105395	90579.8	101407	94552.2	96072	67620.8	236685	48199.6	4500.95	4500.95	4500.95	200741	154795	101504	36398.2	44446.5	29649.9	30042.1	34686.7	22504.7	38562.5	67519.9	40087.2
HJN104	481.14	319.08	482.106	C21H22O13	[M-H]-	Dihydromyricetin-3-O-glucoside	Flavonoids	Flavanonols	-	2	2763.16	2763.16	2763.16	190175	282501	324597	3.95379e+06	3.34752e+06	3.28264e+06	9.20461e+06	6.34042e+06	6.90434e+06	2763.16	2763.16	2763.16	357161	380038	432588	5.2053e+06	6.4049e+06	5.02973e+06	5.51365e+06	3.68968e+06	7.84958e+06	13815.8	2763.16	2763.16	249212	89199	171967	135728	222516	110948	110948	87191.6	89207	1.44335e+06	3.41937e+06	1.60139e+06
Hmqn003268	303.05	151.03	304.058	C15H12O7	[M-H]-	Dihydrotricetin	Flavonoids	Flavanones	-	3	20326	297.953	297.953	301010	378380	334572	97031.9	219103	204611	76399.4	63721.6	60870.9	15286.8	1489.77	21160	192290	290115	316160	168705	78203.4	214757	117581	73176.8	107407	297.953	297.953	297.953	297.953	297.953	297.953	297.953	51109.4	297.953	33628.2	22083.2	30960.7	126217	161630	111427
Wbmp003419	389.22	209.15	388.21	C19H32O8	[M+H]+	Dihydrovomifoliol-O-β-D-glucoside*	Terpenoids	Sesquiterpenoids	-	3	240961	135266	239152	232705	217353	498794	523256	271976	717434	812038	318512	574817	247251	306876	244575	832185	439223	921009	267257	330148	463997	514049	388320	458128	72772.3	54582.4	42268.9	6438.05	62822.2	6438.05	6438.05	6438.05	6438.05	32190.3	6438.05	59644.2	226269	225462	254300
HJAP056	477.14	315.1	476.132	C23H24O11	[M+H]+	Dihydroxy-dimethoxyflavone-7-O-glucoside*	Flavonoids	Flavonols	-	2	146502	188539	186262	95952.5	90304.6	80293.1	115160	90004	61023.3	143353	126426	134463	241571	433562	270894	123049	164816	92566.5	112778	82762.3	71550.5	72074.3	129835	98683	164793	130962	123040	127999	119663	105000	98226.9	106334	103852	86754.3	98217.2	107259	65102.3	155770	94522
Zmzn000078	168.99	78.96	169.998	C3H7O6P	[M-H]-	Dihydroxyacetone phosphate	Others	Ketone compounds	57-04-5	3	26031.2	210796	215352	31429.4	248529	32801.8	254026	72511	69380.8	329779	146018	380599	59959.7	55270.8	79422	71205.1	71205.8	40905.6	997660	256070	118409	143232	211439	315617	95946.1	256450	240281	281647	267028	362224	262142	320121	357979	238116	247018	291366	221850	264964	282244
Lmxp011770	279.16	149.02	278.152	C16H22O4	[M+H]+	Diisobutyl phthalate*	Phenolic acids	Phenolic acids	84-69-5	1	345538	371229	299362	370039	384907	390044	350709	367425	414958	351728	371982	334723	304626	358609	332933	395646	380087	342740	331171	344317	332297	385132	356739	368613	344593	344127	345318	354284	342194	396793	358986	381841	351591	352027	344692	304674	344640	427919	335654
Lmmp010562	391.28	149.02	390.277	C24H38O4	[M+H]+	Diisooctyl Phthalate	Phenolic acids	Phenolic acids	27554-26-3	2	6.75507e+06	7.48154e+06	6.94992e+06	7.67309e+06	5.93957e+06	6.35966e+06	6.90244e+06	5.99929e+06	1.00187e+07	7.971e+06	1.00083e+07	8.98754e+06	6.7178e+06	8.20507e+06	6.85659e+06	7.61656e+06	2.4189e+07	5.69615e+06	5.34964e+06	6.85499e+06	5.44347e+06	6.49147e+06	7.68037e+06	5.89821e+06	8.60789e+06	9.06172e+06	9.40078e+06	9.68178e+06	9.61708e+06	7.86396e+06	1.03702e+07	8.25513e+06	1.04171e+07	9.80377e+06	8.64751e+06	9.36316e+06	2.04279e+06	3.21683e+06	3.20589e+06
Lmqp009231	223.1	191.07	222.089	C12H14O4	[M+H]+	Dillapiol	Others	Others	484-31-1	2	4708	4708	4708	4708	4708	4708	4708	4708	4708	4708	4708	4708	4708	4708	4708	4708	4708	4708	4708	4708	4708	40170.8	24810.6	137235	4708	4708	4708	4708	4708	4708	4708	4708	4708	4708	4708	4708	33724	57657.6	59930.3
pmp001080	609.18	301.07	608.174	C28H32O15	[M+H]+	Diosmetin-7-O-Neohesperidoside (Neodiosmin)*	Flavonoids	Flavones	38665-01-9	2	7213.79	7213.79	7213.79	7213.79	7213.79	7213.79	7213.79	7213.79	7213.79	7213.79	7213.79	7213.79	7213.79	7213.79	7213.79	7213.79	7213.79	7213.79	42746.6	7213.79	7213.79	7213.79	36069	7213.79	7213.79	7213.79	7213.79	6.29026e+06	2.26129e+06	4.44234e+06	5.73151e+06	5.88651e+06	3.31197e+06	4.71185e+06	3.68086e+06	3.63496e+06	1.40211e+06	1.27506e+06	1.44341e+06
pmp000579	463.12	301.07	462.116	C22H22O11	[M+H]+	Diosmetin-7-O-galactoside*	Flavonoids	Flavones	-	1	434732	450583	439504	1.91751e+06	2.01266e+06	1.71006e+06	497147	982417	510305	592988	577411	627723	372450	520592	448020	1.32527e+06	910412	1.70078e+06	554213	561722	832089	777201	460879	734406	711372	1.16579e+06	1.18657e+06	3.37915e+06	2.00126e+06	2.77193e+06	3.94517e+06	2.87095e+06	2.32008e+06	3.06873e+06	2.77653e+06	2.71667e+06	1.84583e+06	901232	959028
Hmmp004965	463.124	301.07	462.116	C22H22O11	[M+H]+	Diosmetin-7-O-glucoside*	Flavonoids	Flavones	20126-59-4	1	412336	373193	368462	1.80859e+06	1.6149e+06	1.36837e+06	712334	886156	680383	530179	536848	603936	393284	361009	406348	1.55163e+06	1.10091e+06	2.07254e+06	524580	572643	828133	921093	500152	651735	749630	1.10644e+06	1.27265e+06	2.32827e+06	2.11795e+06	2.56692e+06	2.52272e+06	2.98699e+06	1.75572e+06	2.23262e+06	2.89953e+06	2.76175e+06	1.45822e+06	845771	997232
pmp000583	477.1	301.07	476.096	C22H20O12	[M+H]+	Diosmetin-7-O-glucuronide*	Flavonoids	Flavones	35110-20-4	3	579102	495078	635326	293770	639719	525704	420569	338548	525242	226672	256526	325126	635321	637164	888850	904087	647326	660597	604008	480818	766557	552218	688958	417590	35660.3	81432.3	36199.3	212917	100281	85019.4	137618	306279	147650	152256	194717	147655	477893	413065	424283
MWSHY0190	609.18	301.08	608.174	C28H32O15	[M+H]+	Diosmetin-7-O-rutinoside (Diosmin)*	Flavonoids	Flavones	520-27-4	2	7284.95	7284.95	7284.95	7284.95	7284.95	7284.95	49212.8	41846.9	36424.8	73654.5	258011	50728.7	7284.95	7284.95	7284.95	148196	66626.4	85603	496627	933590	616923	985507	735060	618165	42064.6	37158	43407.5	6.57905e+07	2.74892e+07	4.36958e+07	5.85802e+07	5.77667e+07	3.60727e+07	4.37664e+07	3.19995e+07	3.28857e+07	1.75412e+07	1.60497e+07	1.06074e+07
mad1424	427.05	295.05	426.043	C17H14O13	[M+H]+	Ditartaroyl-hydroxycoumarin	Lignans and Coumarins	Coumarins	-	3	290217	389951	422635	438609	276126	401434	274997	126233	236193	208506	146625	257008	566889	317442	285186	382116	302090	296368	166830	184538	210789	272720	224285	240097	309855	422698	382063	214217	134121	201804	107089	112230	155563	121726	98059.1	103941	280395	269364	314922
Lazp005033	345.17	137.06	344.162	C20H24O5	[M+H]+	Divanillyltetrahydrofuran*	Lignans and Coumarins	Lignans	-	1	453579	567878	420434	84721.9	63814.4	76658.4	53542.4	77698.2	64058.7	78928.9	52502.2	39755.3	542009	341192	508047	104995	55439.6	68529.5	106684	89949	108144	55740	68571.5	72171.9	118721	116359	84703.9	65186.5	82413.2	65279.4	5006.31	5006.31	61286.5	38387.1	25031.6	75954	158558	184077	177011
Lamn006527	287.05	125.02	288.063	C15H12O6	[M-H]-	Drimiopsin C*	Flavonoids	Other Flavonoids	773850-90-1	2	60038.5	44105	35815.4	89438.5	94311.3	53355.1	67384.8	64937.2	89345.7	187436	75962.2	142112	31862.3	42887.2	37984.8	56367.5	45334.8	97497.1	73521	57583.6	128632	128945	78409.8	80861	60719.2	83741.7	9150.26	42883.6	57345.9	46624.4	54330.4	29414.7	27202.9	28183.6	25736	56377.5	53912.3	56668.9	36761
Yajn003045	443.19	59.01	444.2	C21H32O10	[M-H]-	Ebuloside	Terpenoids	Monoterpenoids	-	3	78146.9	86479.5	88578.3	62519.4	36620.5	63553.1	77103	94544.9	81272.4	76062.2	67726.5	110428	67729.6	52102.1	67718.8	61488.4	54204.1	60447.5	70863.3	40644	59393.9	72936.7	51066.3	61006.3	26054.2	46891.9	52102.1	56268.4	50017.4	50025.4	29179.7	27102.4	59479.6	37236.4	40640.9	45855.3	58353.1	48973.5	42729.3
Hmcp003852	223.21	207.03	222.198	C15H26O	[M+H]+	Elemol	Terpenoids	Sesquiterpenoids	639-99-6	3	1.99194e+06	2.93428e+06	1.93798e+06	2.22775e+06	2.12419e+06	2.33456e+06	2.23097e+06	1.97013e+06	2.33641e+06	1.90355e+06	2.11697e+06	1.89419e+06	2.35e+06	1.83694e+06	1.75967e+06	2.22062e+06	2.71459e+06	2.31253e+06	2.07937e+06	2.26207e+06	2.39351e+06	2.54116e+06	2.19515e+06	2.00706e+06	2.26752e+06	1.64592e+06	2.31214e+06	1.85823e+06	1.7911e+06	1.85563e+06	1.97939e+06	1.80591e+06	2.32752e+06	1.96392e+06	2.07306e+06	1.81831e+06	3.9224e+06	3.53439e+06	3.3936e+06
Lmsn002494	433.04	301	434.048	C19H14O12	[M-H]-	Ellagic acid-4-O-Xyloside	Tannins	Tannin	139163-18-1	2	1.30359e+07	1.12766e+07	1.73989e+07	5.30486e+06	1.56762e+07	7.77068e+06	7.4045e+06	6.35171e+06	9.24766e+06	7.08154e+06	4.12971e+06	7.47414e+06	1.72325e+07	1.83109e+07	2.32439e+07	1.19621e+07	1.11307e+07	1.50088e+07	1.07369e+07	8.02585e+06	1.17507e+07	8.12598e+06	9.25591e+06	1.10327e+07	8911.73	8911.73	8911.73	51985	50458.3	44558.7	105776	73239.5	46270.3	91817.5	68366.6	125295	7.17977e+06	6.65398e+06	7.34035e+06
Zbzn008048	293.18	221.15	294.183	C17H26O4	[M-H]-	Embelin	Quinones	Quinones	550-24-3	1	3.5819e+06	3.80986e+06	3.6277e+06	4.4929e+06	3.28671e+06	3.73157e+06	4.01383e+06	2.69241e+06	3.48216e+06	4.40459e+06	3.45508e+06	3.56534e+06	4.00183e+06	3.65674e+06	3.84412e+06	3.77188e+06	3.90452e+06	4.75729e+06	3.34131e+06	3.9121e+06	3.04054e+06	3.08501e+06	4.1556e+06	3.17853e+06	4.06162e+06	3.39264e+06	3.14346e+06	3.38811e+06	2.5407e+06	3.83687e+06	3.02004e+06	3.22872e+06	2.78212e+06	2.65192e+06	2.57305e+06	2.91948e+06	4.06755e+06	4.34339e+06	4.01718e+06
mws1422	275.09	107.05	274.084	C15H14O5	[M+H]+	Epiafzelechin	Flavonoids	Flavanols	24808-04-6	1	573574	487276	349280	2.0866e+06	1.73689e+06	957306	187318	314781	241160	69866	140464	166979	87636.7	288110	252788	1.0075e+06	494146	517210	241008	167962	261104	243718	136302	177393	234867	226181	631957	236159	685238	492260	432397	387491	354234	277738	302713	289377	504939	452348	631952
mws1397	441.08	169.02	442.09	C22H18O10	[M-H]-	Epicatechin gallate*	Flavonoids	Flavanols	1257-08-5	1	4.46425e+07	3.05883e+07	3.47057e+07	1.13358e+08	8.9053e+07	9.73644e+07	4.25649e+07	4.83947e+07	6.21541e+07	1.67597e+07	1.53984e+07	3.22475e+07	6.87972e+06	2.95721e+07	9.37581e+06	7.55875e+07	8.43371e+07	9.05772e+07	2.88913e+07	1.30349e+07	6.04065e+07	4.17775e+07	3.29895e+07	1.68251e+07	1.43509e+08	1.60076e+08	1.40085e+08	8.36646e+07	1.21959e+08	1.00497e+08	4.22355e+07	4.09386e+07	4.38511e+07	2.4043e+07	1.81629e+07	8.40704e+06	6.86378e+07	7.6083e+07	7.38581e+07
HJN041	451.12	289.07	452.132	C21H24O11	[M-H]-	Epicatechin glucoside	Flavonoids	Flavanols	-	1	652433	897428	651452	1.02155e+06	673242	1.61515e+06	265540	1.46184e+06	1.72452e+06	1.83372e+06	1.42931e+06	1.59623e+06	715580	860346	616804	2.60431e+06	1.68133e+06	1.79798e+06	201922	961528	1.55903e+06	1.47816e+06	273774	1.92725e+06	541188	704595	638887	707611	869942	875484	3.90011e+06	2.18165e+06	3.46439e+06	4.12213e+06	4.02477e+06	6.89125e+06	1.53003e+06	1.69523e+06	1.69146e+06
MWSHY0174	291.086	139.04	290.079	C15H14O6	[M+H]+	Epicatechin*	Flavonoids	Flavanols	490-46-0	3	5.61926e+06	6.04032e+06	4.77655e+06	4.43391e+06	5.10276e+06	4.42396e+06	1.09291e+06	3.14309e+06	1.99994e+06	505272	636267	967158	2.4836e+06	3.82884e+06	3.09013e+06	4.77009e+06	3.38624e+06	4.12654e+06	1.84615e+06	633975	1.62392e+06	1.61267e+06	1.01341e+06	1.69085e+06	3.71218e+06	3.6827e+06	4.46515e+06	1.85795e+06	4.49979e+06	2.37095e+06	1.75924e+06	1.90795e+06	2.5277e+06	1.80955e+06	1.3735e+06	1.54873e+06	4.1011e+06	2.69189e+06	4.10824e+06
Lahp002857	595.15	409.09	594.137	C30H26O13	[M+H]+	Epicatechin-(4β→8)-epigallocatechin	Flavonoids	Flavanols	-	1	31760.7	42119.4	58788.4	79119.7	63927.5	35498.5	36023.2	57909.3	35289.4	49127.5	36018.8	32418.8	54930.2	5098.02	5098.02	49690.9	5098.02	5098.02	38477.2	47383.9	28954.4	25490.1	34223.9	27916.8	183837	244557	228099	155183	230781	104314	144562	124252	104279	96830.5	135531	107920	96413.5	62577.4	87712.3
HJN044	863.188	711.142	864.19	C45H36O18	[M-H]-	Epicatechin-(4β→8,2β→O→7)-epicatechin-(4β→8)-epicatechin	Flavonoids	Flavanols	-	3	249813	330841	191236	183197	179773	319440	143113	354865	276496	129576	96949.4	144316	316968	371553	184289	290087	220433	470119	78445.9	66772.9	181015	168576	80378.9	145834	246680	17964	219759	146995	315628	371130	477600	283863	303885	303513	366595	536260	300751	226525	508989
Zmdn002400	451.125	289.073	452.132	C21H24O11	[M-H]-	Epicatechin-3'-O-β-D-glucopyranoside*	Flavonoids	Flavanols	-	1	917393	896250	798946	1.43008e+06	1.84134e+06	1.5835e+06	1.94511e+06	1.91269e+06	1.75491e+06	1.63301e+06	2.51687e+06	1.80114e+06	831616	904386	831670	2.5634e+06	2.01357e+06	1.92214e+06	1.68779e+06	1.27468e+06	2.20782e+06	1.53318e+06	1.51766e+06	1.72758e+06	820661	817491	1.05712e+06	1.67332e+06	1.27002e+06	1.07836e+06	2.94284e+06	3.67716e+06	4.94454e+06	6.34789e+06	5.87095e+06	8.15987e+06	1.54159e+06	1.81571e+06	1.88491e+06
Zbjn003700	455.1	289.07	456.106	C23H20O10	[M-H]-	Epicatechin-3-(3''-O-methyl)gallate	Flavonoids	Flavanols	-	1	103173	60447.6	92178.6	806182	358820	821543	384818	590894	381721	128268	82462.7	219302	71779.7	113001	97729.5	1.25902e+06	535932	716097	364928	132848	383810	467225	270263	558774	369509	378665	555849	233649	395462	186408	131323	140484	123687	143539	145542	123687	371034	277265	516802
Zbyp005789	411.11	123.04	410.1	C22H18O8	[M+H]+	Epicatechin-3-O-p-hydroxybenzoate	Phenolic acids	Phenolic acids	-	2	396599	429859	318332	491780	343562	462399	524110	256273	695686	234440	224101	241335	219502	348717	299943	933135	595280	421753	366296	155170	264281	477056	499898	471170	1.50864e+06	1.52633e+06	1.14113e+06	453995	968761	522958	473535	408824	469954	422905	445886	359751	681947	510170	593055
Zmdn002049	451.13	289.07	452.132	C21H24O11	[M-H]-	Epicatechin-4'-O-β-D-glucopyranoside*	Flavonoids	Flavanols	-	1	42161.9	22735.4	3642.22	728.445	728.445	728.445	728.445	728.445	728.445	728.445	728.445	728.445	728.445	728.445	728.445	728.445	728.445	728.445	728.445	728.445	728.445	728.445	728.445	728.445	122264	176932	673354	1.38947e+06	1.43787e+06	1.42694e+06	4.54491e+06	2.73257e+06	3.67969e+06	3.55054e+06	4.51824e+06	4.63839e+06	275037	129503	198759
Zmdn002353	451.13	289.07	452.132	C21H24O11	[M-H]-	Epicatechin-6-C-β-D-glucopyranoside*	Flavonoids	Flavanols	-	1	1.00777e+06	923905	892157	1.64654e+06	2.02116e+06	2.0763e+06	1.97348e+06	2.35259e+06	2.1164e+06	1.84002e+06	1.41853e+06	3.01272e+06	1.13886e+06	1.11435e+06	984277	2.76755e+06	1.94947e+06	2.10605e+06	2.07242e+06	1.37241e+06	2.42849e+06	1.76752e+06	1.71525e+06	2.21833e+06	1.03704e+06	483226	1.24361e+06	1.6679e+06	1.52974e+06	1.22102e+06	3.19896e+06	3.84149e+06	5.96924e+06	6.43108e+06	7.20344e+06	8.8526e+06	1.85894e+06	2.56256e+06	2.18916e+06
pmb3114	561.14	289.07	562.148	C30H26O11	[M-H]-	Epicatechin-epiafzelechin	Flavonoids	Flavanols	-	1	354605	313720	310962	701371	331699	537315	153269	441406	249178	153133	101822	174146	241833	340818	237169	651281	412969	491222	253033	112626	248998	283703	123108	478889	685433	75479	634072	231397	156284	186177	378350	327560	315329	398130	420339	407194	332125	345471	263575
MWSHY0098	307.08	139.04	306.074	C15H14O7	[M+H]+	Epigallocatechin	Flavonoids	Flavanols	970-74-1	1	443355	482590	344794	630294	1.12838e+06	1.47012e+06	2.81577e+06	2.24775e+06	2.92462e+06	2.19925e+06	1.55199e+06	1.69152e+06	185480	360499	197163	1.47617e+06	1.46917e+06	1.27221e+06	5.23719e+06	3.52171e+06	3.10375e+06	3.3949e+06	3.90885e+06	2.03361e+06	1.10576e+07	1.08274e+07	1.04427e+07	5.30733e+06	6.82902e+06	4.77983e+06	2.7841e+06	2.20077e+06	3.43399e+06	2.14205e+06	2.01021e+06	2.35721e+06	2.72598e+06	3.41373e+06	3.3407e+06
Lahp003275	747.16	287.06	746.148	C37H30O17	[M+H]+	Epigallocatechin-(4β→8)-epicatechin-3-O-gallateester	Flavonoids	Flavanols	126715-82-0	1	1216.09	1216.09	1216.09	1216.09	1216.09	1216.09	8505.38	20640.8	6177.8	6080.47	20643.7	14574.9	1216.09	1216.09	1216.09	1216.09	1216.09	1216.09	25497.9	10933.9	13362.5	8525.23	8506.54	20644.5	246654	343525	304642	177207	264588	215474	86190.7	121397	81329	80509.5	47350.4	74043.4	96378.7	77695	116523
Lahp002992	763.15	305.07	762.143	C37H30O18	[M+H]+	Epigallocatechin-(4β→8)-epigallocatechin-3-O-gallate	Flavonoids	Flavanols	-	1	1580.78	1580.78	1580.78	1580.78	1580.78	1580.78	1580.78	7903.9	1580.78	8676.3	1580.78	1580.78	9445.94	1580.78	31411.4	1580.78	1580.78	1580.78	9465.06	9659.44	9296.14	1580.78	1580.78	14619.8	122561	89135.5	136126	64042.8	70182.1	59422.8	45925.1	39469.6	32464.8	25790.3	30087.8	40520.8	21163.2	42988.2	28713
ZBN0169	485.108	125.024	486.116	C24H22O11	[M-H]-	Epigallocatechin-3-O-(3,5-O-dimethyl)gallate	Flavonoids	Flavanols	-	3	13713.5	25057.5	23385	63401.9	30333.4	38231.1	162298	64934.3	107950	102810	122662	165805	2742.7	2742.7	24720.7	113296	89107	69291.8	161667	109929	184445	101365	95259.2	87657.7	133636	147084	182643	305502	209265	257321	331332	370230	340626	313418	410565	170673	182782	174544	129617
Zdcp004025	473.11	139.04	472.101	C23H20O11	[M+H]+	Epigallocatechin-3-O-(3-O-methyl)gallate	Flavonoids	Flavanols	83104-87-4	3	42807.5	20398.2	20434.2	46406	44185.9	58219	667.708	667.708	85112.2	667.708	667.708	667.708	37780.4	27998.5	3338.54	42313.4	45964.2	86936.9	53984.1	667.708	62330.4	667.708	21779.9	37809.7	667.708	32466.1	35896.8	65256.8	49844	52661.4	6221.75	38164	41918.4	22699.5	20635.5	21798.5	29166	46374.5	35208.7
MWSHC2016	457.08	169.01	458.085	C22H18O11	[M-H]-	Epigallocatechin-3-O-gallate	Flavonoids	Flavanols	989-51-5	1	6066.61	30333	6066.61	56600.6	65869.3	49350	272978	393372	206454	219785	988176	541684	6066.61	6066.61	6066.61	130258	84868.5	101663	1.13627e+06	1.45374e+06	470296	498599	592072	1.18416e+06	2.06731e+07	1.94355e+07	1.18396e+07	6.94227e+06	5.58309e+06	6.07894e+06	3.99588e+06	3.30014e+06	2.38407e+06	2.30333e+06	1.59881e+06	2.20299e+06	2.15745e+06	2.18943e+06	3.85449e+06
Zmbp000449	130.03	70.07	129.025	C5H7NOS	[M+H]+	Epigoitrin	Others	Others	1072-93-1	2	541909	404765	560549	657778	651924	662712	599637	526670	779146	561252	591731	719628	283067	386185	327663	675397	721898	982026	455348	532294	810763	857447	552088	614559	233879	314378	183221	283727	215752	245424	287109	352373	326415	364350	381968	304716	645255	612584	520898
MWSHC20189	357.13	151.04	358.142	C20H22O6	[M-H]-	Epipinoresinol*	Lignans and Coumarins	Lignans	24404-50-0	1	406973	205548	119580	31053.1	92759.7	38166.4	11223.5	16176.6	7770.43	18116.9	14261.6	4549.36	79467.8	62678.9	53042.9	24907.3	23096.9	38819.2	9660.79	19136.5	16822.7	12339.4	32989.7	10997.5	72458.7	53169.8	43341.2	16000	10355.6	3912.86	21686	6018.01	11001.7	782.572	782.572	782.572	41656.2	48160.8	55987.3
Lmcn003163	579.08	289.07	580.085	C28H20O14	[M-H]-	Epitheaflavic acid-3-O-Gallate	Flavonoids	Flavanols	34218-97-8	3	5.93547e+06	5.21185e+06	4.28695e+06	9.18834e+06	7.97128e+06	4.47096e+06	959579	4.3756e+06	2.0226e+06	257581	398984	471699	1.71505e+06	6.56201e+06	2.513e+06	3.83455e+06	3.56881e+06	3.99646e+06	1.21495e+06	524888	1.43522e+06	1.33721e+06	745075	2.80959e+06	3.79383e+06	3.43732e+06	6.65016e+06	1.53468e+06	4.06584e+06	3.01811e+06	2.75235e+06	1.9764e+06	3.01082e+06	1.82588e+06	1.53634e+06	1.44982e+06	3.16738e+06	3.39196e+06	3.92169e+06
MWSprf168	243.1	165.07	242.094	C15H14O3	[M+H]+	Equol	Flavonoids	Flavones	531-95-3	1	700.399	700.399	700.399	700.399	700.399	700.399	29458.8	33037.1	12083.8	14736.8	27217.3	11272.5	700.399	700.399	700.399	21168.2	22175.3	14129.6	15770.8	34436.7	34641.2	18201.5	23674.4	27100.4	700.399	700.399	700.399	700.399	700.399	700.399	15632.8	3501.99	20616	22420.5	12304.2	17522.7	16178.8	19775.2	23205.7
Xmzn007677	580.365	506.325	581.264	C33H35N5O5	[M-H]-	Ergotamine	Alkaloids	Plumerane	113-15-5	3	91041	106206	37907.2	171442	174807	139939	139681	165796	192132	189512	409057	227044	59197.4	39493.6	53618.5	169916	181234	136122	283847	332871	277875	162032	215417	408074	97720.4	83947.3	85125.6	222739	118683	84099.7	93703	124691	135545	115364	333037	176464	261880	250366	261516
mws0057	451.12	289.07	450.116	C21H22O11	[M+H]+	Eriodictyol-7-O-glucoside*	Flavonoids	Flavanones	38965-51-4	2	45811.2	68299.6	68088.5	91926.2	156331	53875.3	73079.8	57865.2	39616.3	62796.9	88373.8	81562.2	54374.8	15873.4	33933.6	44392.2	107236	67968.5	258932	49566.2	91756.2	81539.9	172515	68713	141448	141434	168993	86301.8	81706.2	103790	93557.7	123520	224616	137551	111799	132352	148408	81381	97005.2
HX1370	377.16	163.07	376.152	C20H24O7	[M+H]+	Erythro-Guaiacylglycerol-β-Coniferyl Ether*	Lignans and Coumarins	Lignans	890317-92-7	1	129421	219531	184626	174630	267755	323361	439008	259443	113320	414102	409113	480620	118090	102263	151346	222854	299355	267755	154653	187936	129729	162483	380807	129729	2783.35	2783.35	2783.35	2783.35	2783.35	2783.35	31977.1	16643.3	15826.2	13916.8	2783.35	2783.35	154518	143035	194586
Lazn003996	377.16	329.14	378.168	C20H26O7	[M-H]-	Erythro-Guaiacylglycerol-β-dihydroconiferyl Ether	Lignans and Coumarins	Lignans	135820-77-8	1	1.63478e+06	1.14506e+06	1.27526e+06	171938	145301	203655	76800	88482.5	133550	83475	95157.5	85142.5	1.50393e+06	1.04325e+06	1.05594e+06	110063	141893	150240	86810	104153	145233	53425	116855	70120	407295	347200	242136	47126.7	78025.8	66780	43884.8	40075	48417.5	51762.5	30057	30060	268748	322168	286460
WaYn003112	439.16	195.07	440.168	C21H28O10	[M-H]-	Erythro-Guaiacylglycerol-β-threo-syringylglycerol Ether	Lignans and Coumarins	Lignans	1313434-74-0	1	25359	17690.9	33365	34647.6	37470.7	42748	34710.7	32040	28036	20028	34706.7	34706.7	41381.3	33373.3	46718.7	59976	21365.3	38661.4	29380.7	28095.1	40048	56064	52060	29373.3	53393.3	66742.7	50722.7	53397.3	68093	93433.3	48056	76084	63929.5	44420.1	92077	89407	37377.3	37368	43115.3
Lmbn001162	339.07	177.02	340.079	C15H16O9	[M-H]-	Esculetin-7-O-glucoside*	Lignans and Coumarins	Coumarins	-	3	31788.3	27145.6	42731.4	11691.4	42512.3	32300	34389.9	25021.4	45499.7	43431.1	33775.6	37750.3	43426.4	74436.4	83434.9	57911.2	50671.9	101331	56638.4	29993	83739.4	62039.1	29811.9	74441.3	78471.1	66561.3	82456.6	99341.3	70536.6	109292	91378.3	108299	109592	92419.9	117202	117241	63074.9	53637	78494.4
mws1015	339.07	177.02	340.079	C15H16O9	[M-H]-	Esculin (6,7-Dihydroxycoumarin-6-O-glucoside)*	Lignans and Coumarins	Coumarins	531-75-9	3	34770.8	51699.2	33789.9	23787.8	53912.3	17583.9	32061.6	19655.3	39293.9	37753.6	23784.7	37750.3	36755.1	68234.4	90974	60553.1	62045.7	122010	34782.4	27816.6	96143.4	35159.8	63075.8	81679.8	46688.8	58937.7	55636.6	179890	113729	88924.8	79611.2	110640	113729	103414	143691	122212	29808.9	53758.9	70314.8
pmn001380	187.1	169.09	188.105	C9H16O4	[M-H]-	Eucommiol	Others	Alcohol compounds	55930-44-4	3	185538	143232	201908	188267	120722	248258	147342	192356	156890	199182	230499	167788	143250	99587	154160	193865	203225	167784	120028	210067	189607	201912	196428	275509	150072	113222	155527	184148	184175	145962	195089	181423	193723	174606	335556	182808	214163	159600	189792
pmn001381	349.15	187.1	350.158	C15H26O9	[M-H]-	Eucommioside	Terpenoids	Monoterpenoids	-	3	39338.7	28260	11482.6	24355.7	38768.2	21315.8	29510.7	11586	40975.6	32319.8	40856.2	29507.7	29510.7	33645.6	47076	40115.4	32786.4	43353.7	24501.3	44253.8	32863.1	29570.8	45473.7	52448.4	713.006	22626	713.006	17778.7	17466.8	17986.7	19676.7	27535.1	27504.9	29573.8	3565.03	18041.7	16399.8	17981.8	21284.6
pmp000013	507.15	345.09	506.142	C24H26O12	[M+H]+	Eupatilin-7-O-glucoside	Flavonoids	Flavones	-	2	4227.92	4227.92	4227.92	397830	185084	220405	213384	341819	237450	211802	113008	223188	4227.92	4227.92	4227.92	225837	270686	405650	149829	139497	287199	274034	117069	182896	23042.1	21139.6	34155.4	4227.92	4227.92	4227.92	4227.92	4227.92	4227.92	4227.92	4227.92	4227.92	144741	135362	123722
mws0014	193.05	134.04	194.058	C10H10O4	[M-H]-	Ferulic acid*	Phenolic acids	Phenolic acids	537-98-4	3	53430	68138.1	77574.1	198648	577867	305473	99112.8	195303	196975	101029	253730	106845	63306.7	125791	51757.5	232755	255403	220350	350540	377245	225883	143194	276256	223495	59326.2	3086.06	3086.06	15430.3	48275.4	56284.1	3086.06	3086.06	31692.5	29310.4	40071	49608.5	162750	168261	139933
Hmmn002544	355.1	193.05	356.111	C16H20O9	[M-H]-	Ferulic acid-4-O-glucoside	Phenolic acids	Phenolic acids	117405-51-3	1	63065	116689	194038	104411	193850	144711	164383	144755	169556	135667	152959	141626	184943	104713	130608	107538	136489	161859	140620	166452	131107	119932	115807	148876	37768	40826	30220.5	114612	69811.2	82398.2	86215.2	104895	67834.8	99589.8	106259	149241	70536.6	175734	107307
MWSHC2062	355.1	193.05	356.111	C16H20O9	[M-H]-	Ferulic β-glucoside	Phenolic acids	Phenolic acids	14364-12-6	1	109847	113457	101416	64050.6	445236	222057	1.08071e+06	846160	536846	675303	958735	741913	96104	102012	98770.7	200208	167220	223366	973791	782407	452460	544753	1.14408e+06	623053	167904	143419	183893	271310	76103	181521	205545	321407	205545	536934	310878	406231	254931	220173	322634
pmb0108	375.11	137.1	374.1	C19H18O8	[M+H]+	Feruloyl syringic acid	Phenolic acids	Phenolic acids	-	3	62852.2	44448.3	57778.8	99250	77958.7	111109	73023.5	105772	83128.2	63709.2	100745	125414	104003	75981.1	124445	145169	85919.5	105185	60745	66665.8	120001	73363.8	170365	59263	53096.8	62917.5	38525.1	32605.6	84138.2	67132.9	23710.5	57420.3	40728	65577.5	36233.1	29641.5	64733.6	74073.1	109522
Lmhn003799	501.1	307.05	502.111	C24H22O12	[M-H]-	Feruloylferuloyltartaric acid	Phenolic acids	Phenolic acids	-	3	1686.48	1686.48	15595.7	12761.2	87912.5	34008.7	653184	638853	985892	943333	1.21664e+06	922084	1686.48	1686.48	15591.4	8432.42	70826.6	37835.4	794482	975983	361220	369719	514301	798768	1686.48	1686.48	1686.48	1686.48	1686.48	1686.48	1686.48	1686.48	1686.48	1686.48	1686.48	1686.48	186969	321522	225535
Lmhn003074	309.06	193.05	310.069	C14H14O8	[M-H]-	Feruloylmalic acid	Phenolic acids	Phenolic acids	-	3	93992.4	46750	72557.9	96938.7	57153.9	140317	78813.5	64241.8	87648.3	90369.7	74209.7	86286.7	95297.7	72552.9	111993	106534	133081	106719	109685	102232	87078	98933.1	83917.4	98926.4	16174.6	29693.8	29242.1	13157.8	24484.7	19797.5	1331.86	1331.86	1331.86	1331.86	6659.29	1331.86	67404	46177.7	62687.5
Lmhn002140	325.06	193.05	326.064	C14H14O9	[M-H]-	Feruloyltartaric acid (Fertaric acid)	Phenolic acids	Phenolic acids	-	1	1.10505e+06	1.39697e+06	1.2392e+06	1.07547e+06	878291	793646	836053	1.02707e+06	800114	786405	829447	882802	1.42175e+06	923276	1.1111e+06	887399	978373	673977	761235	602150	1.59189e+06	469351	667677	707800	483418	432112	376116	196217	214196	200331	143648	238527	137102	139857	143303	153058	827212	696282	769000
Lajp003377	579.15	127.04	578.142	C30H26O12	[M+H]+	Fisetinidol-(4α,6)-gallocatechin	Flavonoids	Flavanols	1262536-83-3	3	1.21583e+07	1.64367e+07	1.58438e+07	2.49104e+07	1.84216e+07	1.54614e+07	7.36109e+06	1.58397e+07	1.30309e+07	9.03885e+06	6.50462e+06	7.74847e+06	1.23856e+07	1.15441e+07	1.40518e+07	1.91028e+07	1.9317e+07	1.44082e+07	1.10739e+07	6.32458e+06	7.60831e+06	7.75757e+06	6.92707e+06	1.01349e+07	1.30575e+07	8.35933e+06	1.14511e+07	8.18306e+06	1.04595e+07	9.91738e+06	8.89932e+06	9.34042e+06	9.74912e+06	1.20815e+07	1.02596e+07	1.0701e+07	1.33982e+07	1.36659e+07	1.09662e+07
Lmhn006206	475.12	167.03	476.132	C23H24O11	[M-H]-	Flavoyadorinin B	Flavonoids	Flavones	-	1	80035.5	94495.1	124386	47262.9	3953.89	3953.89	42430.1	40517.7	39540.5	30860.1	24198	28938.7	177028	84854.4	172595	37275.4	33923.7	59788	36291.4	19769.5	40510.7	66547.7	61717.3	88710.1	3953.89	3953.89	3953.89	3953.89	3953.89	3953.89	3953.89	3953.89	3953.89	3953.89	3953.89	3953.89	40011.8	56892.6	38637.3
Wbmp003302	165.09	91.05	164.084	C10H12O2	[M+H]+	Frambinone	Others	Ketone compounds	-	2	4.5705e+06	6.13563e+06	5.10098e+06	2.67456e+06	2.64859e+06	3.55134e+06	4.62283e+06	2.39827e+06	3.40299e+06	4.56587e+06	2.1822e+06	5.28313e+06	7.98889e+06	6.51995e+06	6.33291e+06	2.8105e+06	2.88956e+06	3.07726e+06	2.34688e+06	2.38846e+06	2.64558e+06	3.05514e+06	4.34382e+06	2.26769e+06	2.79648e+06	2.60619e+06	2.82202e+06	2.56759e+06	1.37062e+06	1.52304e+06	1.81069e+06	1.5233e+06	1.50636e+06	1.57319e+06	1.46722e+06	1.16663e+06	4.44203e+06	2.77777e+06	2.53487e+06
Lmqn002978	207.03	135.043	208.037	C10H8O5	[M-H]-	Fraxetin (7,8-Dihydroxy-6-methoxycoumarin)	Lignans and Coumarins	Coumarins	574-84-5	3	132386	150796	149042	25429.5	34574	20260.8	19296.3	20865.1	19415.3	12668.5	14909.5	14909.5	105208	100824	177972	23635.1	30836.6	29813.7	7019.47	13511.5	25427.8	1403.89	1403.89	1403.89	170114	118361	97317.9	36291.7	34610.4	25432.1	33322.1	21555.5	32924.3	21990.4	20260.8	21952.1	62249.5	43842.1	47260
MWSmce025	369.09	207.03	370.09	C16H18O10	[M-H]-	Fraxetin-8-O-glucoside (Fraxin)	Lignans and Coumarins	Coumarins	524-30-1	2	47033.8	61402.9	52267.7	45734.7	36279	37891.9	50952.3	87527.5	28746.1	60094.1	43631.8	62707.8	41810.4	28749.8	28750	30054.9	77651.3	58789.3	28749.8	33969.5	62371.6	34666.7	49647.4	71893.5	386634	352677	246881	269083	250828	211642	155447	194678	205105	210306	137159	120180	78391.8	67931.1	69239.9
Lmdn003868	431.23	161.05	432.236	C21H36O9	[M-H]-	Frehmaglutoside G	Terpenoids	Monoterpenoids	-	3	41260.8	86446.8	76356.9	60920.8	162391	54444.9	85339.4	52981.2	86897.4	48561.7	57036.3	61634.2	52145.4	66215.7	72098.9	196889	91237.4	123610	54449.3	36265.1	154716	45617.9	75042.7	77986.5	53002.1	47414.6	60052.2	58199	45622.3	52157.5	65795	72134.5	36790.9	58203.7	42006.5	51501.1	39296.6	57428.6	87005.2
ZBN0356	433.077	179.035	434.085	C20H18O11	[M-H]-	Fukinolic acid	Tannins	Tannin	50982-40-6	3	293730	439770	443012	251539	408601	308345	305966	195297	374860	222966	193123	215211	506327	606903	550113	456029	443017	569580	452772	366764	516027	360256	344031	431682	38624.7	38624.7	38624.7	38624.7	38624.7	38624.7	38624.7	38624.7	38624.7	38624.7	38624.7	38624.7	395958	282842	377601
pmn001672	547.17	223.1	548.174	C23H32O15	[M-H]-	Furanofructosyl-α-D-(3-mustard acyl)glucoside*	Phenolic acids	Phenolic acids	-	3	1320.77	1320.77	1320.77	1320.77	1320.77	1320.77	1320.77	1320.77	1320.77	6603.87	1320.77	1320.77	1320.77	1320.77	1320.77	1320.77	1320.77	1320.77	1320.77	1320.77	1320.77	1320.77	1320.77	1320.77	36727.3	53229.3	36787.3	35794.5	24782.5	23865.8	145048	27337.1	48067.5	38561.5	73739.8	45887	14687.3	14143.5	24791.5
Lajp003510	271.06	149.02	270.053	C15H10O5	[M+H]+	Furo(2,3-f)-1,3-bewnzodioxole	Phenolic acids	Phenolic acids	-	1	477034	659977	925702	798208	773906	765680	650492	588228	607016	582737	544856	551634	2.01404e+06	573248	1.86066e+06	1.37686e+06	1.10312e+06	1.79041e+06	665400	647860	1.11531e+06	558958	566475	584158	565738	219545	417452	159905	329318	369969	154520	247764	234457	204666	103016	195180	918364	642440	288414
Lmjn010508	277.18	205.16	278.188	C17H26O3	[M-H]-	Fusarester B	Others	Ketone compounds	-	3	73982.1	84532.3	79178.4	82440.2	70878	68751.2	85935.9	66008.3	76408.2	81266.7	63583.9	81937.4	88356.3	70517.8	84109.6	89272.7	75508.7	85185.5	75175	99025.1	73673.5	66500.1	86193.1	61076.5	83539.7	66255.7	66866.5	75925.4	56404.1	73089.1	64664.9	62745	65339.3	60826.7	64520.6	53574.4	79262.2	77893.7	82441.1
mws1000	287.06	149.02	288.063	C15H12O6	[M-H]-	Fustin	Flavonoids	Flavanonols	20725-03-5	2	3.71935e+06	3.18884e+06	3.25516e+06	2.67513e+06	2.38371e+06	2.14103e+06	709563	1.90736e+06	1.77519e+06	355893	619032	729868	1.75275e+06	2.54652e+06	1.28118e+06	2.56309e+06	2.27804e+06	2.42297e+06	1.3327e+06	767275	1.42127e+06	1.35181e+06	916176	1.16385e+06	1.56657e+06	1.31318e+06	1.10659e+06	1.61995e+06	1.44426e+06	1.11651e+06	1.63277e+06	842239	2.13561e+06	1.44421e+06	1.39619e+06	1.7997e+06	2.32878e+06	2.15501e+06	2.29641e+06
Lmlp005572	433.11	271.06	432.106	C21H20O10	[M+H]+	Galangin 7-glucoside	Flavonoids	Flavonols	-	1	134103	230000	114512	128135	125322	181616	53323.1	64400.6	104816	93200.9	2309.65	135684	283818	197222	281227	370072	118283	283064	104757	11548.3	250656	56433.7	50153.1	109753	409840	257558	289966	80252.1	64285.4	68936.4	394669	108248	86347.8	68086.2	254863	31953.2	96496.6	127535	161032
Hmbp001276	169.05	65.03	168.042	C8H8O4	[M+H]+	Gallacetophenone	Others	Ketone compounds	528-21-2	1	273390	327207	259702	444623	406031	268772	248448	227338	285287	310357	469692	277673	274203	280823	260508	316790	316787	360206	283822	169672	144762	174159	172873	359628	168499	190777	365027	124633	164883	78168.4	79817.8	134309	92471.3	180912	188951	130262	265959	225134	207489
MWSmce308	197.05	124.02	198.053	C9H10O5	[M-H]-	Gallic Acid Ethyl Ester; Ethyl gallate	Phenolic acids	Phenolic acids	831-61-8	3	1942.31	1942.31	1942.31	14560	46798	9711.55	273145	1.77941e+06	373349	19408.5	540604	88906.9	1942.31	1942.31	1942.31	934978	362033	210115	646413	1.40285e+06	2.26773e+06	885671	762844	2.03962e+06	1942.31	1942.31	1942.31	1942.31	1942.31	1942.31	1942.31	1942.31	14558.5	1942.31	1942.31	14560	300622	182638	225691
mws0024	169.01	125.02	170.022	C7H6O5	[M-H]-	Gallic acid	Phenolic acids	Phenolic acids	149-91-7	1	222402	252788	259986	1.84228e+07	2.7967e+07	1.50307e+07	1.6735e+07	6.40814e+07	3.01212e+07	5.02923e+06	2.33306e+07	1.12292e+07	276375	387733	263178	5.29786e+07	2.03995e+07	4.22157e+07	3.77564e+07	5.07288e+07	5.35664e+07	3.85726e+07	2.92233e+07	6.82813e+07	773154	824628	731518	5.46779e+06	5.01264e+06	5.90994e+06	1.18602e+07	9.93948e+06	1.46606e+07	1.5696e+07	1.20827e+07	1.10706e+07	1.62677e+07	2.32192e+07	2.13536e+07
mws0049	307.08	139.04	306.074	C15H14O7	[M+H]+	Gallocatechin	Flavonoids	Flavanols	970-73-0	1	149104	49930.2	77358.4	277371	341496	351557	107459	198728	162948	83796.9	68776.6	123933	22736.5	41491.1	47994.8	246982	251429	333873	4547.29	4547.29	4547.29	152355	88835.4	118673	6.57109e+07	6.62634e+07	5.12729e+07	3.6021e+07	2.99949e+07	2.60973e+07	2.1771e+07	2.13012e+07	1.73638e+07	1.35706e+07	1.35749e+07	1.49695e+07	6.89698e+06	6.76534e+06	9.67264e+06
mws2220	457.08	169.01	458.085	C22H18O11	[M-H]-	Gallocatechin 3-O-gallate	Flavonoids	Flavanols	5127-64-0	1	36073.5	57520	36498.9	62560.9	70922.4	19916.6	225983	156775	124439	207915	744638	198017	26733.7	44194.6	46945.3	127367	89589.9	88593.8	1.02663e+06	708422	305432	304087	308330	652955	1.43154e+07	9.28254e+06	1.09034e+07	5.91509e+06	3.82709e+06	5.34263e+06	3.02737e+06	1.86917e+06	1.7706e+06	1.39699e+06	1.4078e+06	1.30317e+06	1.16391e+06	1.80372e+06	2.64548e+06
MWSHY0094	459.09	139.04	458.085	C22H18O11	[M+H]+	Gallocatechin gallate*	Flavonoids	Flavanols	4233-96-9	1	1899.4	1899.4	1899.4	1899.4	1899.4	1899.4	70479.5	87913.5	49004.2	100296	174850	96242.2	1899.4	1899.4	9497.01	36422.1	36601.7	12649.3	149082	254812	77256.7	119402	145012	138256	1.29428e+06	1.15868e+06	944678	1.17751e+06	975259	669466	498772	350654	374034	285986	249396	444560	394754	326650	377778
Lajp002779	883.21	595.14	882.201	C45H38O19	[M+H]+	Gallocatechin-(4α→8)-Catechin-(4α→8)-Catechin	Flavonoids	Flavanols	87421-89-4	3	240540	26552.6	26552.6	26552.6	26552.6	26552.6	26552.6	26552.6	26552.6	26552.6	26552.6	26552.6	26552.6	26552.6	26552.6	26552.6	26552.6	26552.6	26552.6	26552.6	26552.6	26552.6	26552.6	26552.6	2.10804e+06	1.93309e+06	1.62636e+06	970895	513137	755368	132763	318844	838772	307890	255531	612171	416302	521761	220177
HJN094	729.15	407.07	730.153	C37H30O16	[M-H]-	Galloylprocyanidin B4*	Tannins	Proanthocyanidins	-	2	730601	983167	882836	2.57693e+06	1.93228e+06	2.27228e+06	910533	1.56741e+06	1.04321e+06	570458	421511	1.28051e+06	396546	1.14853e+06	571800	2.25474e+06	1.94617e+06	2.08051e+06	859386	644157	1.40806e+06	1.80422e+06	863186	1.2685e+06	1.95099e+07	1.68834e+07	1.5823e+07	1.148e+07	2.0768e+07	1.11492e+07	8.92161e+06	4.77523e+06	1.01523e+07	5.93697e+06	3.85472e+06	3.3094e+06	3.53466e+06	4.65177e+06	4.44421e+06
HJAP144	1019.22	731.16	1018.22	C52H42O22	[M+H]+	Galloylprocyanidin C2	Tannins	Proanthocyanidins	-	2	1650.91	1650.91	1650.91	151794	115214	159925	35243.8	63710.2	38945.1	8254.53	23050.2	52870.2	28474.2	37955.5	36601.7	162632	105711	78368.3	43374.8	17630.2	60990.6	43715.2	24401.1	48804.2	454790	436600	641231	1650.91	1650.91	1650.91	321222	222025	401143	261687	291410	239906	225194	211444	207178
pmp000275	581.17	139.04	580.158	C30H28O12	[M+H]+	Gambiriin A1	Flavonoids	Flavanols	76250-49-2	2	1.81441e+06	1.46766e+06	2.11646e+06	5.41343e+06	2.77101e+06	2.77505e+06	129797	1.60543e+06	561763	104889	58200.3	263519	440616	1.56302e+06	1.32672e+06	2.46833e+06	2.46125e+06	1.9622e+06	569432	174414	440504	405042	183549	1.00703e+06	2.10714e+06	2.96464e+06	2.96768e+06	2.19983e+06	3.42952e+06	3.99037e+06	1.90232e+06	1.19277e+06	2.38778e+06	969312	1.00423e+06	1.59342e+06	925700	874962	1.71195e+06
Cmhn001271	633.08	301	634.081	C27H22O18	[M-H]-	Gemin D*	Tannins	Tannin	84744-46-7	1	30687.7	30687.7	30687.7	1.63603e+06	1.45556e+06	2.24652e+06	1.1097e+06	1.23485e+06	1.45903e+06	473230	181305	466220	30687.7	30687.7	30687.7	1.36526e+06	1.76135e+06	2.38454e+06	678907	196961	849091	815334	476636	153438	30687.7	30687.7	30687.7	30687.7	30687.7	30687.7	30687.7	30687.7	30687.7	30687.7	30687.7	30687.7	588483	610909	707338
pmp001059	521.19	209.08	520.179	C22H32O14	[M+H]+	Genipin-1-O-(2''-O-apiosyl)glucoside	Terpenoids	Monoterpenoids	-	3	56208	62832.7	58290.2	124322	143019	126265	235267	271387	126011	340858	188482	297011	75912.2	58892.7	120621	274031	168352	296830	248004	255234	187147	147633	192792	188402	2886.77	2886.77	32371.6	2886.77	2886.77	2886.77	14433.8	2886.77	2886.77	16896.9	28147.4	17387.4	131529	123346	134326
mws1565	389.14	209.08	388.137	C17H24O10	[M+H]+	Geniposide	Terpenoids	Monoterpenoids	24512-63-8	3	997397	984595	1.04749e+06	1.10385e+06	2.38369e+06	1.47312e+06	2.0773e+06	2.03828e+06	2.71026e+06	3.46849e+06	1.71176e+06	1.90105e+06	1.58143e+06	1.2552e+06	1.40056e+06	2.90751e+06	2.84131e+06	3.65796e+06	3.05319e+06	1.64784e+06	4.17947e+06	1.79452e+06	2.75952e+06	3.38867e+06	54662.5	219405	162073	115079	222275	207722	132942	310663	97660.3	80324.1	184764	227708	1.00877e+06	1.20143e+06	933433
mws1574	373.11	123.01	374.121	C16H22O10	[M-H]-	Geniposidic acid	Terpenoids	Monoterpenoids	27741-01-1	3	1761.35	1761.35	1761.35	8806.74	16511	15669.1	37640.6	29853.3	47867.6	86160.3	70856.1	61904.1	1761.35	1761.35	1761.35	20435.4	15307	19794.4	42762.5	52221.1	19059.5	47880.1	33665.2	49786.1	61057.6	54889.3	53344.9	80468.9	74396.6	70188.4	84915.7	96883.1	56891.4	89833.8	61762.8	90519	29799.5	31663.9	26215.9
Ramp002586	595.17	271.06	594.159	C27H30O15	[M+H]+	Genistein 7,4'-di-O-beta-D-glucopyranoside	Flavonoids	Isoflavones	36190-98-4	2	7307.19	7307.19	7307.19	36535.9	68776.6	60896.2	252641	248984	223595	380672	360948	133165	7307.19	7307.19	7307.19	87791.9	51111.6	50874.7	568866	874509	332187	444816	616766	481468	1.18119e+06	1.01386e+06	993698	753963	722164	642885	494074	551055	558788	437094	419093	423892	366508	368479	292645
mws0895	431.1	269.05	432.106	C21H20O10	[M-H]-	Genistein-7-O-Glucoside (Genistin)*	Flavonoids	Isoflavones	529-59-9	2	75042.7	202197	170670	125080	87322.4	167475	84454.4	88773.4	88752.7	97340.7	117383	80705.9	256299	413662	233929	208982	191853	215957	136832	64433.6	132073	119615	137417	214759	453185	456602	353546	470784	456602	466370	423680	617164	400172	356037	773933	423709	218452	230985	288736
Cmqp003383	206.08	146.06	205.074	C11H11NO3	[M+H]+	Gentianamine	Alkaloids	Pyridine alkaloids	22952-54-1	2	30557.6	3604.7	33464.2	720.941	720.941	77031	30528.7	720.941	94596.3	52316.7	65408.7	31973.3	38525.1	13157.8	63579.2	87898.3	34906.4	56290.8	53341.3	50371.5	82136.1	37406.7	55471.6	125750	44573.4	68157.6	59258.5	602917	259250	798364	893355	1.48149e+06	1.18063e+06	1.59375e+06	1.88702e+06	1.78354e+06	203150	377711	194712
WaYn005157	491.118	315.072	492.127	C23H24O12	[M-H]-	Gentisic acid 2-O-(6''-O-Feruloyl)Glucoside*	Phenolic acids	Phenolic acids	-	3	67639.3	64491	121091	50341	4637.65	4637.65	59774.3	4637.65	4637.65	23188.3	31586.8	31586.8	92521.1	60201.5	81767.5	4637.65	29306.4	4637.65	33602.5	309756	87999.6	133146	44148.2	121648	41238.2	42680	43792.4	322199	92171	217205	274790	219054	132976	367011	190869	314026	92696.7	96199.7	106848
Lcsn004011	345.13	257.15	346.142	C19H22O6	[M-H]-	Gibberellin A3	Terpenoids	Ditepenoids	-	3	25722.6	49359.9	38027.7	12696.2	2414.86	2414.86	2414.86	2414.86	12312.5	2414.86	2414.86	2414.86	89921.8	65809.9	60319.6	2414.86	17046.7	2414.86	2414.86	19614	2414.86	2414.86	2414.86	2414.86	86645.4	71294.3	54844.3	14263.3	14265.4	13166.6	2414.86	2414.86	12074.3	2414.86	2414.86	2414.86	31811	36194.4	23137.9
Wasn003942	363.17	201.11	364.173	C16H28O9	[M-H]-	Glucosyl 6,9-dihydroxydec-4-enoic acid	Terpenoids	Monoterpenoids	-	3	36320	39190.1	45033.1	17433.1	40471.7	30484.1	49237	23235.6	52249.1	28296.6	49499.9	47169.9	70318.3	57997.6	63854.2	49215.2	67896.5	27602.8	27504.6	32202.1	35096.7	39194.6	39979.9	40644.3	51949.8	9729.09	63890.8	34873.1	1945.82	1945.82	46452.8	47346.9	27495.5	42428.5	35373.7	63419.6	59448.5	67671.6	76670
Wasn005621	361.19	199.13	362.194	C17H30O8	[M-H]-	Glucosyl 9-hydroxy-3-methyldec-2-enoic acid	Terpenoids	Monoterpenoids	-	3	60332.5	101535	70629.2	66576.6	20305.8	85002.7	24918.2	70632.8	73568.6	91525.1	41087.8	50106.7	198621	130949	157430	128158	61568.8	97739.7	38195.8	45819.1	54400.7	77300.6	51505.5	69336.1	4061.16	4061.16	4061.16	4061.16	4061.16	4061.16	4061.16	4061.16	4061.16	4061.16	4061.16	4061.16	47242.6	26921.7	96162.2
Labn003432	463.14	121.03	464.153	C19H28O13	[M-H]-	Glucosyl tachioside	Phenolic acids	Phenolic acids	-	2	43241.5	156285	99760	108624	85365.6	96449.5	101978	94220.5	99775	113063	130792	72063.6	60967.2	126360	82027.8	101990	118621	56531.7	72052.8	99775	121943	103085	84267.5	98649.4	31051.5	45456.3	47667.2	47667.2	39916	60970.5	46567	37692.2	44345.5	44342.2	38808.6	46741.8	76485	74267.2	67630.7
Lahp002045	503.14	179.03	502.132	C21H26O14	[M+H]+	Glucosyl-5-hydroxychromone-7-O-β-D-glucoside	Others	Chromone	-	2	8890.62	8890.62	8890.62	8890.62	8890.62	8890.62	55432.3	106633	95065	70120.9	75409.5	72704.1	8890.62	8890.62	8890.62	74174.8	98608.1	64046.1	69503	137486	156710	81065.8	128830	81072.7	8890.62	8890.62	8890.62	8890.62	8890.62	8890.62	8890.62	8890.62	8890.62	8890.62	8890.62	8890.62	73416.8	44453.1	70976.5
Hmtn001302	299.08	137.02	300.084	C13H16O8	[M-H]-	Glucosyloxybenzoic acid	Phenolic acids	Phenolic acids	-	1	4.79714e+06	1.70586e+07	4.62395e+06	1.44094e+06	1.74644e+06	2.38522e+06	1.9092e+06	2.67508e+06	2.06725e+06	3.48114e+06	3.48269e+06	2.07711e+06	2.16761e+06	957189	2.72075e+06	2.6201e+06	2.33119e+06	1.49665e+06	1.4511e+06	1.24184e+06	1.21029e+06	1.51683e+06	2.90437e+06	1.58583e+06	945749	939935	706081	938967	1.45336e+06	1.49375e+06	1.01455e+06	3.24027e+06	1.27133e+06	1.00704e+06	1.98217e+06	2.20375e+06	3.13353e+06	2.81623e+06	2.97999e+06
pmb3107	359.1	182.02	360.106	C15H20O10	[M-H]-	Glucosyringic Acid	Phenolic acids	Phenolic acids	33228-65-8	3	20452.5	23592.1	17302	44818.6	31331.7	40110.1	69991.5	62914.5	68561.6	90417.8	132111	80213.1	24831.6	18875.1	27527.2	62115.8	50321	76264.5	58982.1	103216	66045.1	73120.6	70759.7	88844.7	91143.7	61124.5	79925.4	194440	148114	243782	572787	503779	444630	840700	967319	743364	143121	117147	95667.5
MWSprf147	315.11	153.16	314.1	C14H18O8	[M+H]+	Glucovanillin	Others	Aldehyde compounds	494-08-6	2	170202	180470	125474	1.44406e+07	1.73411e+07	1.48064e+07	1.04257e+07	7.20726e+06	1.04669e+07	3.61335e+06	2.10194e+06	2.78081e+06	16162.1	80810.3	16162.1	1.42027e+07	1.67036e+07	1.52776e+07	4.41064e+06	885125	3.8612e+06	3.92371e+06	3.24303e+06	1.23057e+06	16162.1	16162.1	16162.1	16162.1	16162.1	16162.1	16162.1	16162.1	16162.1	16162.1	16162.1	16162.1	4.01944e+06	5.44582e+06	4.19162e+06
Zapn005464	467.11	357.08	468.121	C28H20O7	[M-H]-	Gnemonol G	Others	Stilbene	-	2	4120.93	4120.93	4120.93	20607.3	27425.8	20604.7	133089	104547	140972	237589	120384	102773	4120.93	4120.93	4120.93	21827.6	25354	23942.7	160651	140992	120384	134586	202747	128318	40120.1	37391.4	23149.3	38587.3	30551.9	29318.4	4120.93	33602.5	4120.93	4120.93	4120.93	4120.93	88224.4	90067.4	62354.5
Zapn005507	453.13	347.09	454.142	C28H22O6	[M-H]-	Gnetin A*	Others	Stilbene	82084-87-5	2	102157	103240	118481	316623	296532	284836	620068	555136	299331	839686	542426	500744	93245.2	51435.3	77607.5	698981	518278	410189	468931	525848	467003	448255	575729	538904	394487	272851	295535	243575	342948	310111	398948	360141	478739	294468	216858	233487	433622	324935	315378
Lmmp002143	567.1	319.05	566.091	C24H22O16	[M+H]+	Gossypetin-3-O-(6''-malonyl)glucoside*	Flavonoids	Flavonols	-	3	2407.95	2407.95	2407.95	2407.95	2407.95	2407.95	96457.6	83166.6	106934	204564	189597	179619	2407.95	2407.95	2407.95	2407.95	2407.95	2407.95	128050	222859	101456	167262	192905	169641	24704.8	41223	12039.7	47852	17195.4	36090	17193.7	24073.9	37818.6	22349.9	17197.1	17180.4	43921.3	94806	50307.8
Lmmp001947	481.1	319.05	480.09	C21H20O13	[M+H]+	Gossypetin-3-O-glucoside*	Flavonoids	Flavonols	-	1	4947.38	4947.38	4947.38	168670	422050	361844	1.99389e+06	1.78926e+06	1.20211e+06	2.71839e+06	3.52929e+06	1.64115e+06	4947.38	4947.38	24736.9	459174	454730	863534	3.58132e+06	4.56358e+06	2.93985e+06	5.20312e+06	3.25279e+06	2.30323e+06	25265.5	87413.5	60742.6	1.19397e+06	509593	706530	1.3615e+06	1.26985e+06	543661	1.02201e+06	1.01823e+06	1.08435e+06	821304	1.40079e+06	1.95194e+06
Lmmp001965	789.2	465.1	788.201	C33H40O22	[M+H]+	Gossypetin-3-O-rutinoside-8-O-glucoside	Flavonoids	Flavonols	-	2	9415.22	9415.22	9415.22	9415.22	9415.22	9415.22	145835	111666	163309	217627	383396	159022	9415.22	9415.22	9415.22	9415.22	9415.22	9415.22	262877	550365	183462	295404	334945	250690	9415.22	9415.22	9415.22	9415.22	9415.22	9415.22	9415.22	9415.22	9415.22	9415.22	9415.22	9415.22	65716.4	77486.1	58851.8
Lmmp002529	773.21	465.1	772.206	C33H40O21	[M+H]+	Gossypetin-3-O-rutinoside-8-O-rhamnoside	Flavonoids	Flavonols	-	2	41054.5	788.173	788.173	115447	698884	370370	2.13713e+07	2.26753e+07	3.29581e+07	6.16508e+07	6.0402e+07	2.62224e+07	62863.7	788.173	788.173	783467	1.05117e+06	715127	4.14767e+07	4.52112e+07	3.25921e+07	3.86789e+07	2.69297e+07	3.84614e+07	20852.7	18161	3940.87	25135.7	788.173	788.173	788.173	23923.4	788.173	788.173	788.173	788.173	1.07418e+07	1.25648e+07	7.1668e+06
ZBN0132	479.083	316.022	480.09	C21H20O13	[M-H]-	Gossypetin-8-O-glucoside*	Flavonoids	Flavonols	652-78-8	3	36362.6	36234.9	25300.6	1.21858e+06	5.65697e+06	3.05e+06	2.41543e+07	1.7066e+07	1.81421e+07	3.04252e+07	3.42881e+07	1.47753e+07	66192.2	28933.3	36961.7	4.37377e+06	5.99633e+06	4.11093e+06	4.30006e+07	6.21e+07	2.88262e+07	4.04171e+07	4.78351e+07	3.6376e+07	779117	896896	651839	1.84186e+07	6.45537e+06	9.22025e+06	2.36283e+07	2.03446e+07	1.35485e+07	1.87496e+07	9.61633e+06	1.56515e+07	7.99581e+06	1.22533e+07	2.2819e+07
Lmap001661	373.15	137.06	372.142	C17H24O9	[M+H]+	Grevilloside C	Phenolic acids	Phenolic acids	1094004-47-3	3	205859	156395	208000	274206	199942	215215	91420.5	90563.3	145057	57578.2	82123	119489	154896	148302	142378	232466	159074	256274	91418.3	33609.9	122793	126685	78455.9	100044	133666	238220	206414	186406	232275	215936	136010	135884	146138	205140	148265	159777	154527	146823	186952
Lman002731	341.09	135.04	342.095	C15H18O9	[M-H]-	Grevilloside F	Phenolic acids	Phenolic acids	1094004-50-8	3	74747.7	118995	109413	92817.3	159714	123113	122836	107282	133665	111682	59800.8	72990.8	165385	65576.7	211960	201642	180115	175870	87059.3	52785.3	162683	70756.7	45747.1	135476	157838	194080	238462	273394	199166	189063	217200	365947	326595	258606	414328	391076	156054	144217	160984
Labn002264	315.11	153.05	316.116	C14H20O8	[M-H]-	Grevilloside G*	Phenolic acids	Phenolic acids	791846-69-0	3	4.57814e+06	6.35842e+06	5.1059e+06	4.11939e+06	3.48565e+06	4.17411e+06	5.52811e+06	5.60093e+06	4.93182e+06	5.94652e+06	7.89709e+06	5.43355e+06	5.4075e+06	2.83612e+06	4.64835e+06	6.13733e+06	4.74385e+06	4.91553e+06	5.47065e+06	5.02434e+06	4.56215e+06	3.98729e+06	5.46067e+06	5.09661e+06	4.253e+06	4.29623e+06	2.77411e+06	3.51128e+06	4.57702e+06	4.211e+06	2.52561e+06	4.77844e+06	3.97443e+06	3.31679e+06	5.22814e+06	4.09749e+06	4.55318e+06	5.53027e+06	5.57239e+06
Lazn002951	319.12	241.05	320.126	C17H20O6	[M-H]-	Guaiacylglycerol-β-Guaiacyl Ether	Lignans and Coumarins	Lignans	7382-59-4	2	30328.7	17690.9	3265.03	87050.9	106534	51683.2	24492.2	53397.3	70735	19053.6	10889.5	38086.2	23445.8	20688.2	17690.9	44886.7	36727.7	70722.2	31293.4	35369.5	66650.9	59849.5	23130.8	69363.7	29927.2	12250.7	28568.7	51689.5	82970.9	68005.3	48972.2	61204.7	72093.6	42170.9	27206.2	35365.2	35373.6	66642.7	55762.7
pmp000097	142.09	124.07	141.079	C7H11NO2	[M+H]+	Guvacoline	Alkaloids	Piperidine alkaloids	495-19-2	3	473543	468172	453354	284781	265915	279810	301607	319245	292109	259121	339944	299113	534323	474006	469479	262974	300043	218831	315059	277584	237294	257051	289557	259657	338195	350176	338647	272608	284005	283270	263395	252052	258681	258903	241937	295709	345087	327635	327043
Zmsn002575	403.12	223.07	404.132	C17H24O11	[M-H]-	Hastatoside*	Terpenoids	Monoterpenoids	50816-24-5	3	1741.16	1741.16	1741.16	1741.16	1741.16	1741.16	1741.16	1741.16	1741.16	8705.8	14735.5	20932.2	1741.16	1741.16	1741.16	1741.16	1741.16	1741.16	1741.16	1741.16	1741.16	1741.16	1741.16	1741.16	126445	132799	116441	354719	245579	317431	261971	304694	356571	256490	281361	309271	30027.1	63479.4	64595
Layp006277	585.23	359.15	584.226	C31H36O11	[M+H]+	Hedyotol C	Lignans and Coumarins	Lignans	-	3	97737.2	100664	104844	57626.9	57631.8	76963.2	65269.2	59013.9	63907	59013.9	59021	52072.9	94416.4	57034.6	95816.9	38887	45892	56938.2	35412.9	57631.8	32636.9	40966.9	60706.1	47925.2	35903.2	27749.4	16831.8	19214.3	8340.41	7681.31	1536.26	1536.26	1536.26	1536.26	1536.26	1536.26	42272.5	51539.8	44294.4
Zmhp005586	611.16	303.05	610.153	C27H30O16	[M+H]+	Herbacetin-7-O-(3''-glucosyl)rhamnoside; Rhodiosin	Flavonoids	Flavonols	86831-54-1	2	90308.1	108542	147285	76887.6	113064	58942.9	229130	404034	230655	185420	334679	182420	122192	144228	159686	144734	150935	128711	565264	675372	369348	800701	532163	347729	11788.6	11788.6	11788.6	2.83859e+06	500133	871531	2.2337e+06	871340	1.43893e+06	702695	662753	1.0417e+06	590807	441659	492439
pme1598	463.12	301.07	464.132	C22H24O11	[M-H]-	Hesperetin-5-O-glucoside	Flavonoids	Flavanones	69651-80-5	2	1.26262e+07	1.28845e+07	1.91707e+07	3.25329e+06	5.88732e+06	5.75134e+06	1.20177e+07	7.47802e+06	9.88084e+06	1.15106e+07	9.42013e+06	1.01166e+07	2.02718e+07	1.75799e+07	2.90273e+07	1.16865e+07	8.61135e+06	9.98629e+06	1.49147e+07	1.78759e+07	1.61729e+07	1.50868e+07	1.59104e+07	1.94335e+07	880496	966481	933063	1.30636e+07	3.57868e+06	8.03644e+06	1.82771e+07	2.5244e+07	1.18998e+07	2.88936e+07	1.91474e+07	3.30135e+07	9.57128e+06	9.20538e+06	9.4093e+06
Lmzp002365	465.14	303.09	464.132	C22H24O11	[M+H]+	Hesperetin-7-O-glucoside*	Flavonoids	Flavanones	31712-49-9	2	399929	315679	465463	339151	378918	117252	272118	142856	204339	208294	263321	182088	245280	351159	440874	440651	286393	539356	257695	237813	286134	63519.9	226768	200260	41296.8	8259.35	8259.35	302420	122942	126874	343310	262746	158347	324449	215833	279489	221808	250410	317703
mws0036	609.18	301.09	610.19	C28H34O15	[M-H]-	Hesperetin-7-O-rutinoside (Hesperidin)	Flavonoids	Flavanones	520-26-3	2	3186.96	3186.96	3186.96	3186.96	3186.96	20156.1	53912.3	36761	40593.7	64222.2	68612.2	58811	3186.96	15934.8	3186.96	33138.1	3186.96	3186.96	63718.5	140888	57587.3	93109.8	79633.6	161711	3186.96	3186.96	3186.96	149943	75311.6	96801.6	140908	128636	78409.8	96788.5	56359.8	62304.1	47561.3	30634.8	79637.2
Hamp011640	256.26	102.09	255.256	C16H33NO	[M+H]+	Hexadecanamide	Alkaloids	Alkaloids	629-54-9	1	161828	326388	134299	163769	134378	340424	147998	159796	249840	189026	223007	122330	157072	112910	285053	269638	114771	103686	201930	158107	433420	173489	202719	165054	219054	217876	313092	164145	259192	369260	254038	206852	458129	177901	175393	205474	105137	130118	127637
MWSslk237	463.13	301.07	462.116	C22H22O11	[M+H]+	Hispidulin-7-O-glucoside(Homoplantaginin)*	Flavonoids	Flavones	17680-84-1	1	413652	376360	346244	1.68401e+06	1.42459e+06	1.73249e+06	457591	679127	571116	499530	367920	559010	386776	358373	359460	1.26725e+06	897200	1.44045e+06	526829	582862	725281	872525	487853	615555	881016	1.09538e+06	956656	2.81903e+06	2.12529e+06	2.39583e+06	3.48625e+06	2.69579e+06	2.42809e+06	3.01352e+06	2.51429e+06	2.92714e+06	1.64074e+06	974270	797000
Lmnp002584	625.18	463.13	624.169	C28H32O16	[M+H]+	Hispidulin-8-C-(2''-O-glucosyl)glucoside	Flavonoids	Flavones	-	3	1086.44	1086.44	1086.44	82680.1	106199	151790	239877	315806	426065	365907	523168	141278	5432.18	1086.44	1086.44	134174	265628	264302	956759	1.83784e+06	340869	953752	958116	493577	1086.44	1086.44	1086.44	1086.44	1086.44	1086.44	79582.1	1086.44	1086.44	1086.44	1086.44	1086.44	288690	162652	211236
pme2122	112.09	95.06	111.08	C5H9N3	[M+H]+	Histamine	Alkaloids	Alkaloids	51-45-6	3	183954	184591	187009	286738	241839	263071	331446	286223	322038	509355	353734	478591	203370	212853	200314	287442	278777	350140	267040	307088	314194	333753	248042	378869	346809	348338	360040	349787	397098	412918	319173	326723	358289	360885	362914	368557	242451	258876	213701
pma2987	142.1	124.09	141.09	C6H11N3O	[M+H]+	Histidinol	Alkaloids	Alkaloids	501-28-0	3	2.68219e+07	2.96742e+07	2.89553e+07	1.79104e+07	1.68269e+07	1.73521e+07	1.90651e+07	2.01516e+07	1.93226e+07	1.86566e+07	2.02657e+07	1.98534e+07	3.29158e+07	2.93775e+07	3.04571e+07	1.81902e+07	1.85939e+07	1.59638e+07	2.08819e+07	1.65196e+07	1.57722e+07	1.65089e+07	1.92854e+07	1.52428e+07	2.30973e+07	2.03895e+07	2.02818e+07	1.92819e+07	1.94835e+07	1.85387e+07	1.64237e+07	1.65449e+07	1.73515e+07	1.67727e+07	1.50472e+07	1.65147e+07	2.21899e+07	2.17622e+07	2.16733e+07
Wahp004841	465.142	303.088	464.131	C22H24O11	[M+H]+	Homoeriodictyol 7-O-glucoside*	Flavonoids	Flavanones	-	2	3.31678e+06	3.80223e+06	3.25732e+06	4.5243e+06	3.68071e+06	3.02863e+06	2.08425e+06	2.60186e+06	2.00119e+06	2.52743e+06	2.04457e+06	2.3364e+06	3.42358e+06	3.37885e+06	6.07811e+06	3.38192e+06	2.83931e+06	4.01992e+06	2.70918e+06	2.92268e+06	4.94537e+06	2.43734e+06	1.98296e+06	3.00642e+06	390117	439480	484491	2.51811e+06	1.93696e+06	1.27465e+06	3.004e+06	4.04797e+06	1.7388e+06	3.37789e+06	2.68095e+06	2.80547e+06	3.39102e+06	2.34544e+06	4.27183e+06
pme1292	167.03	123.05	168.042	C8H8O4	[M-H]-	Homogentisic acid*	Phenolic acids	Phenolic acids	451-13-8	3	67788.8	94889	62082.4	124395	119703	116671	119336	127006	109301	109305	147057	145936	96953.4	67021.7	96421.7	169955	137628	142885	120276	81981.2	72854	105049	126260	118461	112366	84190.7	69756.3	53739	89754.5	75309.9	102473	88587.5	85558.2	70557.2	123945	117883	101462	133187	120289
WaYn002313	373.11	193.05	374.121	C16H22O10	[M-H]-	Homosyringic Acid 4'-O-Glucoside	Phenolic acids	Phenolic acids	-	1	25850.5	25076.5	19712.4	46093.5	35296.5	46239.4	75229.3	82035	50497.4	97036.4	84556.4	108135	32026	34488.4	36133.3	61720.4	47424.8	62476.6	56533.9	52566.6	90318.7	50948.7	67118.2	44334.4	560123	541972	489509	929221	919371	1.00154e+06	993973	1.09085e+06	951117	1.17534e+06	1.13794e+06	1.28493e+06	170831	187250	182046
Lcsn002137	261.01	181.05	262.015	C9H10O7S	[M-H]-	Homovanillic acid sulfate	Phenolic acids	Phenolic acids	38339-06-9	1	1.13688e+06	1.25065e+06	1.51286e+06	1.34582e+06	1.41704e+06	1.59163e+06	1.63475e+06	1.6031e+06	1.60095e+06	1.73615e+06	1.67868e+06	2.20424e+06	1.81376e+06	1.48203e+06	1.39703e+06	1.56418e+06	1.64714e+06	1.42682e+06	1.43767e+06	1.392e+06	1.4934e+06	1.35103e+06	1.51808e+06	1.61723e+06	188495	137271	137268	189169	260601	260763	231812	249980	142931	300962	264356	262833	1.09591e+06	1.06621e+06	1.17705e+06
Lhhp102904	357.13	307.09	356.126	C20H20O6	[M+H]+	Horsfieldin*	Lignans and Coumarins	Lignans	-	2	226820	176474	84887.7	75193.3	54812.7	29972.5	36104.5	32229.7	50313.2	33427.4	38782.4	40787.9	208554	150772	102946	63110.5	47466.3	61240.3	30756.5	38109.8	49471.5	57492.5	44125.5	26744	165447	88988.4	194519	23403.3	66467.5	28751.3	24737.7	22881.8	14808.5	24070	30758.5	13513.8	49093.8	62832.7	77402
Lmyn002435	415.16	253.07	416.168	C19H28O10	[M-H]-	Hydrangeifolin I	Others	Others	-	3	24244.7	13124.4	37342.7	45251.6	120054	54940.7	91781.7	42005.1	47744.1	54085.2	59775.4	57951.3	16164.7	24587.3	48479.7	87139.6	67853.7	33421.8	48469.7	31147.8	19676.7	62274.5	46184	43623.7	1616.96	1616.96	27472	14761.2	8084.8	16398.1	1616.96	1616.96	1616.96	12931.8	1616.96	1616.96	44114.7	40751.5	25858.7
Labn004865	433.11	271.06	434.121	C21H22O10	[M-H]-	Hydroxy isoliquiritigenin glucoside*	Flavonoids	Chalcones	-	1	139521	188426	165134	325266	233482	360387	1.03928e+06	580183	959914	621507	211268	738966	218767	177756	302917	1.12998e+06	456534	770577	1.35849e+06	741818	805254	1.07544e+06	1.02589e+06	633579	3.00092e+06	2.72177e+06	2.3092e+06	2.19584e+06	2.00933e+06	1.70854e+06	1.23064e+06	1.66121e+06	1.12987e+06	1.28255e+06	1.04908e+06	1.47493e+06	890228	968232	994061
Lakn003001	459.19	279.12	460.195	C21H32O11	[M-H]-	Hydroxy-Dihydrophaseic Acid glucoside	Terpenoids	Sesquiterpenoids	-	3	3520.8	3520.8	3520.8	32403.6	43966.9	34792.7	73481.5	97319.4	85959.2	112382	125424	141997	3520.8	3520.8	3520.8	17604	51248.5	27148.8	65081.4	60912.5	35222.4	66091.3	53139	70454.4	44464.7	59058.7	80360.1	929346	720535	955386	911316	1.24826e+06	1.05874e+06	1.08358e+06	1.00268e+06	1.33363e+06	171033	164152	119787
Zmhn001905	447.09	285.04	448.101	C21H20O11	[M-H]-	HydroxyAloe-emodin-8-O-glucoside	Quinones	Anthraquinone	-	1	36017.4	218067	36017.4	194930	36017.4	36017.4	36017.4	36017.4	36017.4	36017.4	180087	36017.4	36017.4	36017.4	36017.4	36017.4	36017.4	36017.4	36017.4	36017.4	36017.4	36017.4	36017.4	36017.4	36017.4	36017.4	36017.4	36017.4	36017.4	36017.4	36017.4	36017.4	36017.4	36017.4	36017.4	36017.4	464127	224668	449204
Lhjp120712	531.11	369.06	530.106	C25H22O13	[M+H]+	Hydroxydaphnoretin glucoside	Lignans and Coumarins	Coumarins	-	2	3886.48	3886.48	3886.48	23039.2	34883.2	19432.4	58885.1	39743.8	31728.9	107511	119218	47108	3886.48	3886.48	3886.48	3886.48	46559.5	3886.48	52732.5	86843.1	44887.6	110601	79637.7	73593.6	3886.48	3886.48	3886.48	89777.7	41223.1	50047.2	161898	83817.8	123647	239921	79483.2	128034	35397.3	53176.8	41185.5
Lmxn008846	197.12	153.13	198.126	C11H18O3	[M-H]-	Hydroxydihydrobovolide*	Others	Lactones	6067-11-4	2	64798.5	52849.8	76713.9	57115.2	27757.6	45977.7	41713.2	79927.9	28516.1	25467.8	20482.5	22940.7	60895.8	53283.8	74893.9	75596	49568.4	34370.8	37447.7	37470.1	33288.9	25611.1	27732.9	48965	37215.6	30692.5	33183.2	31787.5	25601.2	21931.4	12090.8	32235.4	19356	8485.01	14335.8	12497.5	53955.4	59715.8	65155.6
Wafn003070	371.1	209.05	372.106	C16H20O10	[M-H]-	Hydroxyferulic acid glucoside	Phenolic acids	Phenolic acids	-	2	198726	307520	327647	233928	185469	306042	208434	182519	215242	118998	94597.7	176929	194063	221303	314883	271349	331467	235654	135574	128850	160469	150639	161263	179861	18919.5	18919.5	18919.5	18919.5	18919.5	18919.5	18919.5	18919.5	18919.5	18919.5	18919.5	18919.5	158682	120687	222159
Cmyp003257	387.2	225.14	386.194	C19H30O8	[M+H]+	Icariside B1	Others	Ketone compounds	109062-00-2	3	122330	125519	78882.5	32704.2	147255	52142	1517.1	44127.5	94819.1	65052.6	48132	74729.4	65511.4	72273	20438.2	40422	50802.7	50806.7	44732.7	17053.9	147240	90712.2	43186.8	123098	76142.5	70847.9	72798.5	41442.2	44127.5	30756.7	70254.2	38772.7	49467.4	20968.8	45455.7	104569	92188.8	82872.4	89404.7
Hmln003754	521.2	359.15	522.21	C26H34O11	[M-H]-	Icariside E5*	Lignans and Coumarins	Lignans	126176-79-2	2	372269	437768	248184	276819	826580	386546	623473	461265	641123	844617	659561	674439	305427	202032	451813	803842	267997	497948	375709	437091	348370	391432	474021	398365	111364	335643	117720	174444	256743	109454	314492	242101	278450	186122	248724	109435	402456	275201	305549
MWSmce448	127.05	81.04	126.043	C5H6N2O2	[M+H]+	Imidazol-1-yl-acetic acid	Alkaloids	Alkaloids	22884-10-2	2	746408	811814	788832	1.27544e+06	2.22354e+06	1.777e+06	2.03982e+06	1.76513e+06	2.40138e+06	2.10425e+06	1.91542e+06	1.61056e+06	675361	696891	714811	1.31792e+06	2.33728e+06	814203	1.86013e+06	1.8383e+06	2.28833e+06	2.32455e+06	2.2503e+06	2.38503e+06	950936	737791	947661	2.45578e+06	2.63776e+06	2.36128e+06	808280	817374	302257	1.10072e+06	1.08259e+06	939296	2.57994e+06	1.95e+06	1.5741e+06
pmb1096	118.07	91.05	117.058	C8H7N	[M+H]+	Indole	Alkaloids	Plumerane	120-72-9	2	159734	142110	215297	239369	231774	221290	249925	151407	272649	268177	148417	286253	145130	189038	167960	189204	213959	177836	207913	180104	202995	210056	218855	169361	183390	231012	240138	149793	190227	163367	109901	150709	183918	163386	133737	126901	195126	206995	198650
pme1651	176.07	130.07	175.063	C10H9NO2	[M+H]+	Indole-3-acetic acid (IAA)	Alkaloids	Plumerane	87-51-4	3	107573	236170	200455	2930.42	2930.42	2930.42	2930.42	2930.42	35663.1	2930.42	31112.4	2930.42	287987	421104	424139	2930.42	2930.42	2930.42	2930.42	2930.42	2930.42	2930.42	23838.9	2930.42	2.31018e+06	14652.1	16632.2	37207.5	26265.8	28938.5	33076.5	48193.4	22742.3	20674.8	24703.5	29291.7	114272	120899	110663
Lcsn004327	289.081	88.0412	290.09	C14H14N2O5	[M-H]-	Indole-3-acetyl-L-aspartic acid	Alkaloids	Plumerane	2456-73-7	3	9977.97	109680	23265.3	50915.1	19501.7	18290	47634.3	37781.3	29914	61482.6	34426.7	38225	16625	31214.3	215113	33451.7	31580	26285.1	29872	13305	39425.9	26285.1	21619.3	44875	54845	1995.59	1995.59	21318.5	23001.8	16621.6	1995.59	1995.59	1995.59	19715.9	41541.6	22952.8	19950	36570	44456.8
mws0103	146.06	91.05	145.053	C9H7NO	[M+H]+	Indole-3-carboxaldehyde	Alkaloids	Plumerane	487-89-8	3	37469.2	38185.1	26438.9	31255.1	26438.5	24542.3	33338.7	40102.5	48408	85638.3	49423.4	93092.8	1953.1	1953.1	1953.1	1953.1	1953.1	1953.1	42826.3	28746	26438.5	84628	34488.8	54653.4	34736.3	22614	14913.2	1953.1	1953.1	1953.1	19205.8	47058	27326.6	35633.4	55484	9765.51	34351.8	26438.5	39749.3
Lmrn003201	204.07	158.06	205.074	C11H11NO3	[M-H]-	Indole-3-lactic acid	Alkaloids	Plumerane	1821-52-9	2	1269.6	1269.6	1269.6	1269.6	1269.6	6348.67	15851	21603.5	15439	15851	15434.4	19020.3	1269.6	1269.6	1269.6	7979.26	1269.6	14268.8	20602.5	10808.7	17438	12686.5	19020.3	7931.09	6348	9518.26	9265.26	376781	295827	429919	201838	316068	334766	57038.3	45947	70280	109941	72869	72202.6
Lasp002993	487.19	325.14	486.189	C26H30O9	[M+H]+	Isobavachalcone glucoside	Flavonoids	Chalcones	-	1	430125	400576	512179	416297	545023	696654	593494	555871	353278	741562	639702	708793	424854	403392	429708	803459	625050	719815	835012	438143	544948	506076	740448	589853	108147	152954	186918	236676	251240	257306	257345	321676	247599	313184	236705	421154	450057	494042	320419
HJN090	433.11	271.06	434.121	C21H22O10	[M-H]-	Isocoreopsin*	Flavonoids	Flavanones	-	1	290341	371018	450187	137790	352983	156663	84981.9	131985	177779	151435	223019	114813	354201	586531	408149	246719	200496	154704	257777	246895	319722	234648	345107	223951	507482	574255	428362	238711	204102	274753	85892.3	53069.8	114191	49232.8	27558.5	42670.8	223710	270084	355683
Lmyn003256	633.07	301	634.081	C27H22O18	[M-H]-	Isocorilagin*	Tannins	Tannin	-	1	10861.9	13043.8	2303.93	2.82217e+06	2.11666e+06	1.50057e+06	1.29674e+06	3.46375e+06	1.39354e+06	579026	302629	224424	460.786	460.786	460.786	1.51441e+06	1.20404e+06	2.05441e+06	589579	83968.1	680630	831609	479027	160717	11032.2	460.786	460.786	460.786	13312	460.786	460.786	6659.97	460.786	460.786	460.786	460.786	487674	657783	738868
Lhyp111011	301.03	273.04	300.027	C15H8O7	[M+H]+	Isodemethylwedelolactone*	Lignans and Coumarins	Coumarins	350681-33-3	1	214386	187900	287839	142025	246060	197221	185416	200528	266367	125267	50316.1	219239	517554	419696	345213	277401	367982	308685	411351	274422	411621	303263	226698	456818	18069.5	3613.91	3613.91	72588	28347.3	52771.7	77561.3	133989	38785.2	74863.4	141551	136631	168852	180448	200979
pme0422	193.051	134.037	194.058	C10H10O4	[M-H]-	Isoferulic Acid*	Phenolic acids	Phenolic acids	25522-33-2	3	56351.5	91133.2	94288.3	150240	503572	287348	107238	183620	165263	116855	78009.7	80135	48417.5	21173.8	90826.1	166103	235662	176945	332178	420645	188421	165760	277885	188550	30883.1	3577.28	3577.28	23382.7	3577.28	3577.28	3577.28	3577.28	28569.9	33582	40277.1	17886.4	76490.2	112135	86242.4
Lmbp002962	209.05	194.02	208.037	C10H8O5	[M+H]+	Isofraxetin	Lignans and Coumarins	Coumarins	50656-75-2	1	52258.4	63132.7	31563.8	18959.7	26714	25497.9	48556.4	46701.7	29814.9	67977.5	38853.5	48462	25501.4	12159.7	48563	37633.4	44598.6	33997	41091.3	27926.5	30336.3	26772.7	24889.6	77075.5	103288	63132.7	66765	36417.3	44915.4	74047	29944.5	40067.4	43627.4	37164.9	33997	43702.9	45017.7	52204.5	46131.5
pme1611	433.11	313.07	434.121	C21H22O10	[M-H]-	Isohemiphloin	Flavonoids	Flavanones	3682-02-8	2	129265	144763	136823	86856.9	139665	159018	58173.7	70005.2	113105	135436	79130.4	77025.9	184196	147946	88869.7	73992.2	95311.1	116338	76361.5	85641.6	71599.1	101603	142598	121265	194077	267167	291556	176082	169655	171824	155413	221393	127623	228443	246595	276992	90682.3	199807	186454
Lmdp003286	465.1	303.06	464.096	C21H20O12	[M+H]+	Isohyperoside*	Flavonoids	Flavonols	35589-21-0	1	2.95933e+06	3.70928e+06	4.42546e+06	2.88498e+06	3.2305e+06	2.85968e+06	2.59759e+06	2.90164e+06	1.35109e+06	2.46238e+06	2.3982e+06	2.41365e+06	2.28181e+06	3.22682e+06	5.13033e+06	4.11561e+06	3.13288e+06	3.71794e+06	2.9019e+06	2.40693e+06	4.38698e+06	3.14133e+06	3.06888e+06	2.59419e+06	572823	700415	536031	2.24295e+06	1.90546e+06	1.76251e+06	2.78406e+06	2.43146e+06	1.53777e+06	4.52092e+06	3.38694e+06	4.43529e+06	4.93837e+06	2.03122e+06	2.87882e+06
Lhbp111734	361.16	137.06	360.157	C20H24O6	[M+H]+	Isolariciresinol	Lignans and Coumarins	Lignans	548-29-8	1	147571	133347	168686	210527	213609	224406	219509	199921	236142	202996	182055	343232	97358.3	130039	143277	250725	282186	213633	198625	177563	158304	150770	153302	153947	191716	200256	276514	147874	128759	140025	91549.5	119362	122972	112018	117880	101062	167158	186677	161275
pmn001643	505.21	359.15	506.215	C26H34O10	[M-H]-	Isolariciresinol-9'-O-rhamnoside (Aviculin)	Lignans and Coumarins	Lignans	156765-33-2	3	1290.31	1290.31	1290.31	34901.5	16149.4	12888.6	37033.6	51524.8	27375.6	81426.8	28055.2	39891	17712.8	6451.54	16104.7	25870.1	16628.3	11643.8	18295	37028.8	11280.5	31581.8	33812.7	29127.9	1290.31	1290.31	1290.31	1290.31	1290.31	1290.31	1290.31	1290.31	1290.31	1290.31	1290.31	1290.31	13303.6	11280.5	9667.66
Lmlp002205	197.12	161.1	196.11	C11H16O3	[M+H]+	Isololiolide	Terpenoids	Monoterpenoids	38274-00-9	3	2224.39	2224.39	2224.39	2224.39	2224.39	2224.39	21133.4	27977.9	23269	72123.4	30918.2	23039.2	2224.39	2224.39	2224.39	2224.39	2224.39	19967	30921.7	23558.4	27977.9	28818.8	13827.2	56402.4	2224.39	2224.39	19281.3	2224.39	21120.1	2224.39	22893.6	2224.39	2224.39	24448.2	2224.39	2224.39	11121.9	19935.6	16188.4
Lamp006141	465.17	167.07	464.168	C23H28O10	[M+H]+	Isomucronulatol-7-O-glucoside	Flavonoids	Other Flavonoids	94367-43-8	2	13179.3	11400.4	20710.2	877.114	13671	877.114	9266	14457.7	8893.33	877.114	877.114	877.114	24453.9	9495.14	14393.8	10791.5	4385.57	13573.4	12147.3	18798.7	13668.9	877.114	877.114	877.114	148863	95651.8	97088.6	65449.2	64728.6	69761.7	44261.8	63489.8	60404.6	53223.6	46749.4	52503	29299.1	30701.2	34298.6
MWS2044	139.11	69.03	138.105	C9H14O	[M+H]+	Isophorone	Others	Ketone compounds	78-59-1	3	164890	136756	142525	237462	160530	146774	14067.7	14067.7	14067.7	14067.7	14067.7	14067.7	230827	80102.9	169665	250579	150960	112812	14067.7	14067.7	14067.7	73201.2	70338.6	114415	383598	430846	345583	166691	194373	108321	123517	135679	139716	126498	103171	138456	137793	143448	172371
Zaxn006988	301.22	301.22	302.225	C20H30O2	[M-H]-	Isopimaric acid*	Terpenoids	Ditepenoids	5835-26-7	3	29169.7	30231.9	24831.5	52867.9	43252.1	47605.7	35540.8	60327.1	52179.1	47068.3	39927.4	42847.1	28870.2	42261.9	22312.4	36957.3	35424.4	42612.1	39491.8	45541.3	43287	36600.2	38472.7	50847	81152.6	32932.1	34435.3	57370.8	31913.3	40270.7	42764.1	73292.1	35229.1	46121.9	41074.1	34621.8	44620.5	48864.7	53861.4
MWSmce709	130.06	103.05	129.058	C9H7N	[M+H]+	Isoquinoline	Alkaloids	Isoquinoline alkaloids	119-65-3	2	340558	344966	374707	529220	425469	476274	473492	446821	513399	523998	434863	507037	633270	253524	587095	401409	557647	434472	474732	389641	459492	414316	384457	411072	335304	417744	370989	316669	316646	307851	279172	273686	299663	334445	276185	438398	391744	349426	387462
Hmcp001489	803.23	317.06	802.217	C34H42O22	[M+H]+	Isorhamnetin-3-O-(2''-O-glucosyl)galactoside-7-O-glucoside	Flavonoids	Flavonols	-	3	2618.43	2618.43	2618.43	2618.43	2618.43	2618.43	2618.43	2618.43	2618.43	31594.5	79808.6	17569.4	2618.43	2618.43	2618.43	2618.43	2618.43	2618.43	37637.5	167458	24889.6	57689.8	62807.9	45795	2618.43	2618.43	2618.43	2618.43	2618.43	2618.43	2618.43	2618.43	2618.43	2618.43	2618.43	2618.43	18862.5	24015.1	22248
Hmcp001598	611.16	317.06	610.153	C27H30O16	[M+H]+	Isorhamnetin-3-O-(2''-O-xylosyl)glucoside	Flavonoids	Flavonols	-	3	1382.98	1382.98	1382.98	35345.6	6914.91	14215.4	46675.6	75202.3	23235.6	67146.3	118925	48917.3	1382.98	1382.98	1382.98	9902.64	19288.6	39768.1	1382.98	135635	1382.98	65459.8	102112	127803	430381	584162	611313	165666	163485	167843	105961	184677	152588	131259	284456	251068	58024.3	104075	65306.9
Zbpp001992	479.12	317.07	478.111	C22H22O12	[M+H]+	Isorhamnetin-3-O-Glucoside*	Flavonoids	Flavonols	5041-82-7	1	701362	967003	991918	2.87448e+06	2.61451e+06	2.058e+06	3.27601e+06	4.20444e+06	2.62639e+06	4.5603e+06	4.06063e+06	3.11029e+06	868916	891721	955123	3.6642e+06	3.19847e+06	3.13085e+06	5.13937e+06	3.60061e+06	4.00044e+06	3.42558e+06	5.59697e+06	6.26317e+06	2.74983e+06	1.99634e+06	1.43538e+06	1.68033e+07	5.80867e+06	9.55394e+06	2.02392e+07	1.96301e+07	1.12849e+07	2.75944e+07	1.71762e+07	2.21568e+07	3.96358e+06	7.61126e+06	7.62767e+06
Hmcp002316	449.11	317.06	448.101	C21H20O11	[M+H]+	Isorhamnetin-3-O-arabinoside	Flavonoids	Flavonols	-	3	161321	148625	147661	142586	250794	157697	500460	374713	459913	787997	870188	547329	124489	121947	209616	240041	169297	328445	882085	1.28584e+06	574200	704420	675739	973729	24358.1	10195.4	6377.73	42015	26684.9	44561.9	87837	118137	52205.7	115838	59832.1	80200	310843	341178	348036
Lmsp004045	625.18	317.07	624.169	C28H32O16	[M+H]+	Isorhamnetin-3-O-glucoside-7-O-rhamnoside	Flavonoids	Flavonols	17331-71-4	2	6493.22	6493.22	6493.22	46003.4	61824.9	69818.3	1.27047e+06	1.18798e+06	859937	1.36094e+06	2.47097e+06	1.1053e+06	32466.1	6493.22	6493.22	260065	142749	231414	3.25749e+06	4.1246e+06	1.86531e+06	3.56296e+06	3.38567e+06	2.68772e+06	6493.22	6493.22	6493.22	1.38605e+07	5.03075e+06	9.55669e+06	1.08918e+07	1.00835e+07	5.53981e+06	4.51087e+06	6.03436e+06	5.0194e+06	3.51883e+06	2.74893e+06	2.22524e+06
MWSHY0064	625.174	317.065	624.169	C28H32O16	[M+H]+	Isorhamnetin-3-O-neohesperidoside*	Flavonoids	Flavonols	55033-90-4	2	5078.93	5078.93	5078.93	25394.6	82759.1	37242.6	1.2389e+06	1.13996e+06	1.27697e+06	1.38473e+06	1.80469e+06	728312	5078.93	5078.93	5078.93	266166	130060	104655	2.40625e+06	4.9098e+06	1.30705e+06	3.90208e+06	2.26953e+06	3.74547e+06	5078.93	5078.93	5078.93	1.15844e+07	5.92996e+06	1.02449e+07	1.05339e+07	1.10103e+07	8.35897e+06	5.39793e+06	4.2986e+06	4.63055e+06	2.73926e+06	1.88272e+06	2.33857e+06
Hmcp002539	463.12	317.06	462.116	C22H22O11	[M+H]+	Isorhamnetin-3-O-rhamnoside	Flavonoids	Flavonols	-	3	138754	154022	103435	86185.3	93079.3	72026.9	124138	103435	49509.4	196518	258573	301094	117408	119110	174681	81285.5	79302.8	105731	263172	540195	156273	338479	233292	267767	73681.1	28742.5	59765.9	13802.3	34485.3	31617.1	35642	33154.4	34480.3	40645.5	39084.3	37938.3	127502	163171	93325.2
MWSHY0135	625.18	317.08	624.169	C28H32O16	[M+H]+	Isorhamnetin-3-O-rutinoside (Narcissin)*	Flavonoids	Flavonols	604-80-8	2	30715.4	6143.09	6143.09	39929.3	105695	84589.5	1.30652e+06	1.41329e+06	1.28429e+06	1.94042e+06	2.12477e+06	863501	6143.09	6143.09	6143.09	219655	206663	211371	2.72551e+06	4.7447e+06	1.26478e+06	3.90491e+06	3.34099e+06	3.1339e+06	6143.09	6143.09	6143.09	1.59262e+07	5.79695e+06	8.53308e+06	1.38998e+07	1.08844e+07	7.07705e+06	7.12572e+06	5.76695e+06	6.19075e+06	5.24803e+06	2.89695e+06	2.49628e+06
Hmcp001589	787.23	317.06	786.222	C34H42O21	[M+H]+	Isorhamnetin-3-O-rutinoside-4'-O-glucoside*	Flavonoids	Flavonols	111393-97-6	2	4150.23	4150.23	4150.23	20751.1	129813	46796.9	5.65166e+06	5.36048e+06	4.70773e+06	7.15914e+06	1.06686e+07	6.36308e+06	4150.23	4150.23	4150.23	284402	188677	380584	9.78842e+06	1.43343e+07	5.50982e+06	1.08185e+07	7.49638e+06	8.23076e+06	4150.23	4150.23	4150.23	4150.23	4150.23	4150.23	4150.23	4150.23	4150.23	4150.23	4150.23	4150.23	2.25677e+06	2.18251e+06	2.16768e+06
Lmsp003790	787.23	317.07	786.222	C34H42O21	[M+H]+	Isorhamnetin-3-O-sophoroside-7-O-rhamnoside*	Flavonoids	Flavonols	41328-75-0	2	2668.77	2668.77	2668.77	13343.8	161174	96919.2	5.38987e+06	3.2934e+06	5.08781e+06	9.53799e+06	1.30074e+07	7.02715e+06	2668.77	2668.77	2668.77	315955	161151	180316	6.83328e+06	2.13828e+07	6.43726e+06	1.04478e+07	1.12948e+07	9.51558e+06	2668.77	2668.77	2668.77	2668.77	2668.77	2668.77	2668.77	2668.77	2668.77	2668.77	2668.77	2668.77	2.88043e+06	2.16516e+06	1.88597e+06
Hmcp002207	479.12	317.06	478.111	C22H22O12	[M+H]+	Isorhamnetin-7-O-glucoside (Brassicin)*	Flavonoids	Flavonols	6743-96-0	1	802815	765775	888464	2.75465e+06	2.18181e+06	1.81727e+06	3.0803e+06	3.66902e+06	3.90498e+06	4.31085e+06	4.77553e+06	3e+06	953757	879271	579847	3.23471e+06	3.47618e+06	2.7487e+06	5.78434e+06	5.6394e+06	3.24439e+06	2.67818e+06	4.08522e+06	6.20677e+06	2.25316e+06	2.04241e+06	2.02819e+06	1.64181e+07	6.35407e+06	1.04264e+07	1.80046e+07	1.64827e+07	9.29745e+06	2.66688e+07	1.36098e+07	1.97293e+07	3.3722e+06	6.7827e+06	6.87565e+06
MWSmce266	257.09	241.06	258.089	C15H14O4	[M-H]-	Isorhapontigenin*	Others	Stilbene	32507-66-7	1	6756.88	9649.38	4830.48	29180.8	57404.6	53299.5	1.22394e+06	651941	560998	368187	589575	284898	11417.3	2904.19	9699.55	118994	164724	112404	1.71193e+06	2.43677e+06	1.23355e+06	660869	1.34557e+06	1.92343e+06	580.837	580.837	580.837	21123.2	22820.3	13187.8	11578.7	10277.9	5790.79	14206.4	12610.6	22297	287693	331372	333349
WaYn002949	285.1	89.02	286.105	C13H18O7	[M-H]-	Isosalicin	Phenolic acids	Phenolic acids	-	1	135245	366867	157392	140767	100882	127490	177342	162935	125272	141396	211703	138574	89780.1	87570.5	100867	146332	161852	103085	72049.4	149657	110859	123035	185155	135228	41029.5	68738.1	23285	60967.2	70952.9	66510	146332	188424	200617	197292	313714	329182	160717	124142	130812
Lmlp006175	435.13	273.09	434.121	C21H22O10	[M+H]+	Isosalipurposide (Phlorizin Chalcone)	Flavonoids	Chalcones	4547-85-7	3	827960	978577	1.09392e+06	302210	307946	199929	359754	361994	393275	329822	429993	256247	1.36723e+06	1.38968e+06	946927	397308	490366	335071	711975	562242	675045	444198	996003	609874	1.16012e+06	1.2363e+06	1.10912e+06	425700	302293	402684	330655	190970	205999	171368	222339	215282	293060	890499	563323
Yshj000012	303.11	141.05	302.1	C13H18O8	[M+H]+	Isotachioside	Phenolic acids	Phenolic acids	31427-08-4	3	487473	477199	594683	682001	601458	615554	560807	463653	488361	507366	377428	468921	525373	535691	428616	553973	486289	281541	176179	101846	156631	178571	277024	357527	562751	830547	712114	466663	300231	477955	523115	650105	536721	485535	529135	411719	402294	506555	426321
MWSmce040	153.05	65.04	152.047	C8H8O3	[M+H]+	Isovanillin	Others	Aldehyde compounds	621-59-0	3	316517	342693	351340	242908	171351	139053	151274	177362	223858	171351	202833	143613	200161	288585	207423	157366	207798	135992	172660	168344	155836	118025	164062	155836	224777	219449	175713	125295	118749	132935	96951.6	136081	96199.5	70647	121752	143633	118051	245965	200310
Lmyp004081	579.171	313.073	578.164	C27H30O14	[M+H]+	Isovitexin-2''-O-rhamnoside	Flavonoids	Flavones	-	3	95874.4	177958	230427	410774	347883	277971	86480.6	143957	55441.1	46846.4	78177.6	93139.6	91478.3	100537	119751	334278	99790	189597	94568.1	72166.6	101456	66913.3	76503.6	156335	30330.4	80530.9	117041	48947.8	94815.5	48104	49905	89817	97855.6	51562.9	59889	75803.7	129034	167308	140491
pmp001048	361.15	199.1	360.142	C16H24O9	[M+H]+	Ixoroside	Terpenoids	Monoterpenoids	58514-30-0	3	95451.9	88879.8	149473	132345	119657	123633	78528.9	77528.2	76958.7	77631.6	61024.6	55648.1	129292	127809	149407	152044	116537	89100.5	54583.3	50515.1	57029.5	53393.9	48513.9	73517.2	75454.4	62576.9	73733	75596.9	84027.7	60025.3	63177	86029.1	62623.2	63669.4	124538	126651	96454	86328.1	68681.6
Wchn004079	355.11	175.04	356.111	C16H20O9	[M-H]-	Juglanoside D	Others	Others	-	3	169989	216252	308692	176811	659625	484114	2.30369e+06	1.52847e+06	2.72405e+06	5.60287e+06	1.03945e+07	3.89518e+06	125134	467854	180891	762879	788718	860783	1.66758e+06	4.83098e+06	3.11375e+06	1.96937e+06	2.30765e+06	3.06226e+06	985893	962774	765600	312814	406650	394365	281528	488190	303295	239374	265184	259742	1.00777e+06	1.42512e+06	1.91194e+06
Wchn003892	355.11	193.05	356.111	C16H20O9	[M-H]-	Juglanoside E	Others	Others	-	3	207794	172422	165909	252147	289267	219448	731466	897398	1.21446e+06	676684	1.82525e+06	624358	189846	125469	121383	351368	265195	265161	496474	333639	798157	322999	401745	557744	270367	220753	214867	469314	215557	252133	218139	295279	329208	306964	431047	459785	301775	286062	374883
MWSHY0201	579.17	287.06	578.164	C27H30O14	[M+H]+	Kaempferol-3,7-O-dirhamnoside (Kaempferitrin)	Flavonoids	Flavonols	482-38-2	3	1.39637e+06	2.27334e+06	1.97087e+06	3.98845e+06	2.59429e+06	2.9825e+06	1.0925e+06	2.21846e+06	435677	904685	779960	806572	1.09759e+06	1.32607e+06	1.67466e+06	3.13164e+06	2.43963e+06	2.72795e+06	884641	853134	1.44184e+06	914299	1.06755e+06	1.17576e+06	557598	645257	984509	651913	1.09105e+06	710114	871429	789938	956237	1.219e+06	1.0528e+06	911341	2.10893e+06	1.76778e+06	1.69627e+06
ZBN0104	771.177	609.124	772.185	C36H36O19	[M-H]-	Kaempferol-3-O-(6'''-Caffeoyl)glucosyl-(1→2)-Galactoside	Flavonoids	Flavonols	-	3	971.339	971.339	971.339	4856.69	19982	22957.7	1.29796e+06	1.0453e+06	974250	1.2345e+06	2.26263e+06	1.64296e+06	971.339	971.339	8084.8	40968.6	66240	49910.5	1.55974e+06	2.24844e+06	1.24535e+06	2.02265e+06	2.15404e+06	2.23577e+06	971.339	971.339	971.339	971.339	971.339	971.339	971.339	971.339	971.339	971.339	971.339	971.339	391003	318227	502407
Xmyp004945	757.22	287.06	756.211	C33H40O20	[M+H]+	Kaempferol-3-O-(6''-Rhamnosyl-2''-Glucosyl)Glucoside (Camelliaside A)	Flavonoids	Flavonols	135095-52-2	2	3474.79	3474.79	3474.79	17444.7	94817.2	48897.3	1.05769e+06	703566	1.33039e+06	1.78502e+06	2.57273e+06	675425	3474.79	3474.79	3474.79	118504	66665.8	173762	2.77263e+06	5.22289e+06	1.45616e+06	1.46694e+06	3.9149e+06	2.80026e+06	3474.79	3474.79	3474.79	3474.79	3474.79	3474.79	3474.79	3474.79	3474.79	3474.79	17373.9	3474.79	762327	293284	652615
Lmdp004892	535.11	287.05	534.101	C24H22O14	[M+H]+	Kaempferol-3-O-(6''-malonyl)galactoside*	Flavonoids	Flavonols	-	1	1849.03	1849.03	1849.03	9945.75	1849.03	1849.03	1849.03	1849.03	1849.03	1849.03	1849.03	1849.03	16465.5	1849.03	142424	9245.17	1849.03	1849.03	1849.03	1849.03	1849.03	1849.03	1849.03	1849.03	270064	282780	208784	138838	123216	85290	112737	114541	46037.4	74072.1	56961	45833.5	53461.9	78269	70293.6
Lmmp003817	535.11	287.05	534.101	C24H22O14	[M+H]+	Kaempferol-3-O-(6''-malonyl)glucoside*	Flavonoids	Flavonols	81149-02-2	1	1565.79	1565.79	1565.79	1565.79	1565.79	1565.79	1565.79	1565.79	1565.79	1565.79	1565.79	1565.79	1565.79	1565.79	126604	1565.79	1565.79	1565.79	1565.79	1565.79	1565.79	1565.79	7828.96	10269.3	225276	232568	221996	143453	87618.6	77723	84018.5	101626	61156.3	56410	48685.8	52110.9	37495	60803.5	39531.9
Lmbp003668	419.1	287.05	418.09	C20H18O10	[M+H]+	Kaempferol-3-O-arabinoside	Flavonoids	Flavonols	-	2	327368	205728	1.26417e+06	107973	280174	240111	91551.2	56042.9	188968	83745.1	43167.8	67534.2	805906	822580	1.98856e+06	467408	210473	999049	308859	174432	618957	246280	125287	403178	1792.28	1792.28	1792.28	55507.9	8961.38	16658.5	25669.1	25922.8	33043.9	51281.3	45108.2	28702.3	293592	297943	276652
Zmtp102903	419.1	287.06	418.09	C20H18O10	[M+H]+	Kaempferol-3-O-arabinoside (Juglanin)	Flavonoids	Flavonols	-	1	503667	241408	675647	186362	256671	225825	141615	88800.4	168478	67990.4	53417.8	83252.5	721424	653574	1.62272e+06	412050	230308	948948	357944	188688	525747	200341	130420	370430	1588.77	1588.77	1588.77	38855.9	26061.4	7943.86	26439.9	43015.1	10219.6	36084.7	21154.6	33304.5	402664	258056	303254
mws0913	447.09	285.04	448.101	C21H20O11	[M-H]-	Kaempferol-3-O-galactoside (Trifolin)*	Flavonoids	Flavonols	23627-87-4	1	42315.6	32609.2	154001	27439.4	371666	94258.1	33207.6	105340	17193.5	3438.71	3438.71	81261.4	92130.8	314707	281346	180622	189696	217867	126723	80243.7	132158	170259	38869.5	219292	3438.71	3438.71	3438.71	1.60974e+06	715667	671935	1.22327e+06	942546	238885	1.34431e+06	769238	1.40177e+06	291434	440879	517798
MWSslk254	595.166	287.06	594.159	C27H30O15	[M+H]+	Kaempferol-3-O-glucorhamnoside*	Flavonoids	Flavonols	40437-72-7	1	2.51455e+06	1.21689e+06	1.47366e+06	667150	571640	1.05621e+06	780415	956876	3.6997e+06	929619	1.2769e+06	836197	1.75624e+06	1.93204e+06	785212	1.08478e+06	1.03003e+06	801549	1.49731e+06	2.29902e+06	1.23817e+06	1.62631e+06	1.73885e+06	1.66859e+06	74933.2	160436	108491	5.28081e+06	2.14141e+06	2.62539e+06	2.93333e+06	5.57883e+06	2.12276e+06	3.3721e+06	3.07848e+06	3.36892e+06	1.52604e+06	2.08426e+06	1.56069e+06
MWSHY0136	449.11	287.06	448.101	C21H20O11	[M+H]+	Kaempferol-3-O-glucoside (Astragalin)*	Flavonoids	Flavonols	480-10-4	1	4.15451e+06	1.53479e+06	4.53302e+06	1.50885e+06	3.77234e+06	970670	2.56783e+06	2.57609e+06	3.30921e+06	2.59808e+06	1.99333e+06	1.77414e+06	3.62956e+06	3.84966e+06	6.56213e+06	5.8668e+06	3.66128e+06	5.6277e+06	3.90763e+06	2.62005e+06	4.7408e+06	2.3126e+06	2.66272e+06	4.07177e+06	1.60399e+06	2.08121e+06	1.37018e+06	1.59395e+07	3.19757e+06	8.13113e+06	1.35401e+07	1.45501e+07	6.30184e+06	1.63427e+07	1.06949e+07	1.09043e+07	4.38161e+06	6.8511e+06	7.43839e+06
Lmsp004670	595.17	287.06	594.159	C27H30O15	[M+H]+	Kaempferol-3-O-glucoside-7-O-rhamnoside*	Flavonoids	Flavonols	2392-95-2	1	1.94353e+06	1.09675e+06	1.35486e+06	668780	478005	651908	623152	845265	3.2313e+06	927111	740720	734624	1.77732e+06	2.45084e+06	645408	850934	972925	491013	1.53343e+06	2.34771e+06	1.79449e+06	1.56914e+06	1.50856e+06	1.41947e+06	91753.8	18350.8	18350.8	4.55879e+06	1.96995e+06	2.45091e+06	3.45159e+06	5.84481e+06	2.16001e+06	3.52365e+06	2.89921e+06	4.28877e+06	1.71787e+06	2.14708e+06	1.69321e+06
MWSHY0061	595.16	287.06	594.159	C27H30O15	[M+H]+	Kaempferol-3-O-neohesperidoside*	Flavonoids	Flavonols	32602-81-6	1	6.5989e+06	3.52141e+06	3.83465e+06	4.0176e+06	4.42024e+06	5.45514e+06	2.43449e+06	2.24201e+06	1.25095e+06	2.58783e+06	1.87633e+06	2.81067e+06	4.25337e+06	3.23069e+06	3.84644e+06	5.0947e+06	4.0197e+06	4.20891e+06	2.76755e+06	3.8006e+06	2.57674e+06	3.74445e+06	2.82765e+06	3.54276e+06	250190	250190	250190	3.87606e+06	1.62352e+06	2.34658e+06	3.23081e+06	4.14164e+06	1.45874e+06	3.70226e+06	2.9709e+06	3.49105e+06	3.22865e+06	2.91645e+06	2.4224e+06
mws0919	431.1	285.04	432.106	C21H20O10	[M-H]-	Kaempferol-3-O-rhamnoside (Afzelin)(Kaempferin)	Flavonoids	Flavonols	482-39-3	2	302857	190974	439273	117332	147991	192336	189630	118691	204637	175986	77750.8	208704	650720	525151	956294	427308	325966	604266	280963	249624	324647	296035	267355	293238	6830.38	7012.27	28659.8	58662.9	28659.8	9563	13652.6	65484.3	12289.8	32748.3	51845.6	25930.1	207338	189611	237580
Zmcp003989	595.16	287.05	594.159	C27H30O15	[M+H]+	Kaempferol-3-O-rhamnosyl(1→2)glucoside	Flavonoids	Flavonols	-	3	2.88885e+06	3.26204e+06	2.98148e+06	4.32438e+06	4.33592e+06	4.09097e+06	2.09283e+06	1.57886e+06	761386	1.41624e+06	2.17503e+06	1.59308e+06	1.76475e+06	2.3324e+06	4.7034e+06	3.09285e+06	1.6821e+06	3.85406e+06	1.7976e+06	3.3946e+06	3.39001e+06	2.20785e+06	1.63121e+06	2.43442e+06	7137.84	35689.2	7137.84	3.08376e+06	1.62196e+06	2.55776e+06	3.06265e+06	3.95646e+06	2.55639e+06	2.74928e+06	2.46059e+06	2.83366e+06	4.17344e+06	2.19442e+06	1.79876e+06
mws1035	741.22	433.11	740.216	C33H40O19	[M+H]+	Kaempferol-3-O-robinoside-7-O-rhamnoside (Robinin)	Flavonoids	Flavonols	301-19-9	2	54850.1	62485.8	79680.7	79642.1	121910	107896	96865.3	67142.7	84600.4	132754	138989	78226.2	70311.6	67379.2	90589.2	145249	164059	140699	128124	49973.6	109392	75038.1	95314.8	81201.8	7810.83	7810.83	7810.83	7810.83	7810.83	7810.83	7810.83	7810.83	7810.83	7810.83	7810.83	7810.83	70763	85950	59385.9
MWSHY0050	595.17	287.05	594.159	C27H30O15	[M+H]+	Kaempferol-3-O-rutinoside(Nicotiflorin)*	Flavonoids	Flavonols	17650-84-9	1	1.24275e+06	1.27894e+06	1.04991e+06	1.62884e+06	1.4712e+06	1.49223e+06	1.23614e+06	1.18028e+06	1.06421e+06	793885	1.32013e+06	842718	961351	1.06662e+06	2.23683e+06	1.5737e+06	1.01373e+06	1.06779e+06	1.31339e+06	2.70758e+06	2.09263e+06	1.60373e+06	1.34258e+06	1.3641e+06	113810	36619.5	60216.9	3.46135e+06	1.56183e+06	2.51996e+06	2.60804e+06	4.12996e+06	1.89859e+06	2.79042e+06	2.64941e+06	3.13813e+06	2.51228e+06	1.54016e+06	2.34336e+06
Lmpp003268	757.22	287.06	756.211	C33H40O20	[M+H]+	Kaempferol-3-O-rutinoside-7-O-glucoside	Flavonoids	Flavonols	34336-18-0	2	3557.47	3557.47	3557.47	17787.3	100745	53341.3	1.51097e+06	1.23612e+06	1.61351e+06	1.98945e+06	2.31385e+06	1.34795e+06	3557.47	3557.47	3557.47	140726	83875.4	143701	3.4602e+06	4.73234e+06	3.2424e+06	2.53282e+06	2.803e+06	1.89448e+06	3557.47	3557.47	3557.47	3557.47	3557.47	3557.47	3557.47	3557.47	3557.47	3557.47	3557.47	3557.47	867332	863107	1.22236e+06
HJAP148	581.15	287.06	580.143	C26H28O15	[M+H]+	Kaempferol-3-O-sambubioside	Flavonoids	Flavonols	27661-51-4	3	201320	251131	231198	367540	292700	239896	159147	154634	88022.6	108107	133052	124933	147418	159816	278865	279399	241148	204564	124992	140673	144696	141447	101400	95168.5	20782.4	20120.1	38265.6	29495.8	49910	26025.4	31610.3	55510.8	33276.6	24960	27768.5	41893.4	176819	143035	138020
Xmyp005654	449.11	287.06	448.101	C21H20O11	[M+H]+	Kaempferol-4'-O-glucoside*	Flavonoids	Flavonols	52222-74-9	1	3.95036e+06	3.78695e+06	4.74244e+06	3.37371e+06	4.63856e+06	1.42082e+06	2.7481e+06	1.43381e+06	4.73456e+06	2.93442e+06	2.48955e+06	2.9971e+06	4.03834e+06	4.32361e+06	7.52839e+06	4.30978e+06	5.3414e+06	6.3176e+06	4.87172e+06	3.6955e+06	5.48716e+06	2.66647e+06	3.58661e+06	5.70411e+06	1.32562e+06	2.02313e+06	1.07022e+06	2.13408e+07	4.09348e+06	8.37854e+06	1.58807e+07	1.97671e+07	6.80441e+06	2.05498e+07	1.57014e+07	1.72006e+07	4.24316e+06	8.04962e+06	6.85139e+06
mws0089	447.09	285.04	448.101	C21H20O11	[M-H]-	Kaempferol-7-O-glucoside*	Flavonoids	Flavonols	16290-07-6	1	3890.25	3890.25	152062	19451.3	367243	58028.2	69444.3	3890.25	3890.25	3890.25	3890.25	82530.7	143508	146529	150074	196401	59321.6	115015	169154	31626.5	182774	33961	178631	138849	3890.25	3890.25	117010	869539	216193	699756	1.38087e+06	1.00427e+06	445179	1.33218e+06	354795	1.3467e+06	206728	147840	219781
pme0321	431.1	285.04	432.106	C21H20O10	[M-H]-	Kaempferol-7-O-rhamnoside	Flavonoids	Flavonols	20196-89-8	2	287850	171876	362878	135065	186362	230531	210093	145975	120058	151435	42293.8	172477	619343	540156	747577	389085	222316	586535	349152	208704	387386	251018	246895	508721	16382.3	9293.3	14261.1	75030.9	17745.1	19424.1	36844.8	60029.6	39574.5	21834.9	50478.9	40941.4	204612	211434	267616
Cmcp006013	651.4	453.34	650.403	C36H58O10	[M+H]+	Kajiichigoside F1(Euscaphic acid 28-O-β-D-glucopyranoside)	Terpenoids	Triterpene Saponin	95298-47-8	2	871.962	871.962	871.962	19137.6	21018.5	30884.4	28252.1	42520.2	48366.4	72477.3	88476	53048.4	11670.7	4359.81	7616.23	871.962	871.962	871.962	50637.2	38990.5	30862.5	15996	31983.2	51164.8	871.962	871.962	871.962	871.962	871.962	871.962	871.962	871.962	871.962	871.962	871.962	871.962	22280.5	17544.7	17013.8
Zbsn004080	391.1	229.05	392.111	C19H20O9	[M-H]-	Kakispyrone	Others	Others	-	2	238228	209722	152530	294543	350900	352463	704146	281078	522880	758350	607741	621252	222287	182959	207690	576803	614783	444221	294002	215804	252002	413018	571278	243923	171788	87237.7	107831	294063	140942	336571	139554	238647	172075	151886	178615	219587	204454	410079	345462
Zmjp011592	455.35	437.34	454.345	C30H46O3	[M+H]+	Kanerodione	Terpenoids	Triterpene	-	3	231358	248648	388124	211152	210038	155633	142979	140866	196606	112431	125116	136592	343651	353218	378809	248121	216051	217882	182717	145645	159315	136203	92049.3	183873	31838.3	47377.3	33710.2	22112.8	22153.9	28995.9	4422.55	4422.55	4422.55	4422.55	4422.55	4422.55	151703	211241	168630
Cmrn002988	345.16	101.02	346.163	C16H26O8	[M-H]-	Kankanoside A	Terpenoids	Monoterpenoids	-	3	647.426	647.426	647.426	647.426	647.426	14762.7	21615	8083.13	12931.8	21313.6	27602.2	15002.7	13125.7	8314.98	14550.7	13167.1	18285	18035	11473.3	9841.83	3237.13	8313.31	9712.05	19393.7	647.426	6654.98	647.426	647.426	8209.72	647.426	647.426	647.426	647.426	647.426	647.426	647.426	6567.78	8208.88	13390.4
Ymjm000113	477.2	181.09	478.205	C21H34O12	[M-H]-	Kanokoside B	Terpenoids	Terpene	-	3	368245	283697	346421	126781	326488	268002	390098	243665	482876	695243	606178	752281	551609	398321	561343	229435	391133	363317	188381	581866	332071	428495	535919	228137	338446	274456	251116	280581	295348	324907	398754	528677	375366	507021	572129	473348	269600	275207	495083
Lhgp102206	291.09	139.04	290.079	C15H14O6	[M+H]+	Katsumadin*	Others	Others	-	3	5.22629e+06	4.5519e+06	4.82975e+06	4.9052e+06	4.63673e+06	4.21194e+06	1.36229e+06	2.59906e+06	2.03703e+06	518637	638937	797093	1.60901e+06	4.7037e+06	3.55593e+06	4.76722e+06	3.17528e+06	3.66021e+06	1.76179e+06	541590	1.58314e+06	1.57334e+06	887556	1.62092e+06	3.32288e+06	3.62603e+06	3.71184e+06	2.46776e+06	3.38439e+06	1.88559e+06	2.48069e+06	1.99558e+06	2.79987e+06	1.8121e+06	1.72871e+06	1.80542e+06	4.12516e+06	2.75603e+06	4.04782e+06
MWSslk208	301.22	301.22	302.225	C20H30O2	[M-H]-	Kaurenoic Acid*	Terpenoids	Ditepenoids	6730-83-2	3	13781.6	12360.1	10934.7	22940.5	12612.1	27164.1	28371.2	28065.4	23669.7	11075.7	28813.6	33770.5	15887.4	15800.9	10374.2	18969.7	20214.3	26842.9	18341.4	20816.4	16707.5	33717.7	13013.1	26845.9	42721.6	13297.9	19938	26033.4	12117.8	19421.2	18159	31991.3	13486.9	23879	20593.1	16364.4	24417.1	27300.1	28713.3
Lmmn001294	331.1	153.02	332.111	C14H20O9	[M-H]-	Koaburaside	Others	Others	41653-73-0	3	35624.9	59820.8	15962.2	49582	40480.7	53584.1	134938	136190	127801	422003	267449	224426	3192.45	3192.45	3192.45	71237.9	89086	118046	172017	161952	153889	137102	97453.4	228584	91007.4	85733.4	75063.9	140483	85352.4	151212	157918	151936	221866	348753	276160	255616	98800.1	136509	143933
Zapp004820	925.28	813.24	924.278	C56H44O13	[M+H]+	Kobophenol A	Others	Stilbene	124027-58-3	2	965.516	965.516	965.516	965.516	965.516	965.516	965.516	965.516	965.516	4827.58	6655.78	7359.85	965.516	965.516	965.516	965.516	965.516	965.516	965.516	965.516	965.516	5833.74	965.516	965.516	93896.4	70197.2	79680.7	108131	110032	74937.5	130900	80618.8	154610	95805.2	57868.4	110032	35809.8	36050.4	36053.2
Wbmn003185	221.16	221.15	222.162	C14H22O2	[M-H]-	Kobusone	Terpenoids	Sesquiterpenoids	24173-71-5	3	228515	231812	262815	242952	235062	236819	236100	231454	260509	242886	251616	244842	245037	237748	232365	216227	218844	245394	245749	231788	243747	237644	256381	259604	210780	211175	267433	242015	219007	231563	233881	239952	248447	250176	253532	255972	252240	259495	263699
Lagp004798	461.14	107.05	460.137	C23H24O10	[M+H]+	Kuzubutenolide A	Others	Lactones	-	3	83700.5	120293	55850.1	109045	88645	57529.9	64010.3	101958	52893.1	57126.6	136433	36908.2	126412	111474	78863	106875	101522	112705	57130.3	46383	39075.2	76718.1	53558.7	69134.8	107713	62100.4	63344.7	79476.6	42226.6	60859.8	43476.6	50971.7	31051.6	42226.6	74511.2	52171.9	52655	92759.2	99294.2
MWSmce461	102.05	56.05	101.048	C4H7NO2	[M+H]+	L-Azetidine-2-carboxylic acid*	Alkaloids	Alkaloids	2133-34-8	3	1.7017e+06	1.66792e+06	1.76112e+06	1.882e+06	1.59849e+06	1.86925e+06	1.89563e+06	1.40513e+06	1.04126e+06	1.35532e+06	1.06258e+06	1.12249e+06	2.16307e+06	1.91136e+06	2.12003e+06	1.40889e+06	1.07429e+06	1.14637e+06	1.47653e+06	1.08689e+06	1.25274e+06	2.06118e+06	1.82154e+06	1.52278e+06	1.16767e+06	1.07822e+06	960262	871656	1.25477e+06	530165	785056	944078	785789	281746	169602	260270	1.52618e+06	1.36884e+06	986166
Lmcp000282	162.11	85.03	161.105	C7H15NO3	[M+H]+	L-Carnitine	Alkaloids	Alkaloids	541-15-1	1	1.73765e+07	1.93004e+07	1.60256e+07	6.41202e+06	6.8239e+06	9.53879e+06	9.43665e+06	7.59119e+06	1.12553e+07	6.73782e+06	9.27495e+06	1.04657e+07	1.18646e+07	1.63273e+07	1.46706e+07	8.71506e+06	1.49547e+07	9.87529e+06	1.06761e+07	9.55877e+06	9.50895e+06	1.0106e+07	9.52923e+06	8.9919e+06	1.02569e+07	7.23845e+06	8.93017e+06	7.3256e+06	1.1614e+07	8.58589e+06	8.30373e+06	7.57225e+06	7.26339e+06	7.95486e+06	6.8932e+06	9.53822e+06	1.11281e+07	9.97236e+06	1.11363e+07
Lmyn001519	285.03	133.02	286.033	C11H10O9	[M-H]-	L-Malic acid-2-O-gallate	Phenolic acids	Phenolic acids	-	1	19444.9	20784.6	22281.5	59397.1	82099.4	62616.7	18047.6	75299	30372.4	11492.3	19636.1	26533.5	14864.7	15920.2	11398.8	111365	66294.5	84857	57129.6	38623.3	72177.9	38609.2	30767.5	38189.3	1.20527e+06	1.50517e+06	1.10903e+06	599456	742305	442519	216653	292248	324664	197885	139410	223102	253473	275722	230124
MWS0811	130.09	84.08	129.079	C6H11NO2	[M+H]+	L-Pipecolic Acid	Alkaloids	Piperidine alkaloids	3105-95-1	2	869687	1.07461e+06	931525	444631	513308	590118	651138	707520	674124	490340	1.49701e+06	450217	699805	600375	850840	703447	474569	399458	833895	1.07075e+06	581339	609121	652416	1.28769e+06	432874	326824	245130	412364	563745	449470	325682	494209	694879	610466	950030	1.13024e+06	706626	652544	789990
MWSmce584	138.09	77.04	137.084	C8H11NO	[M+H]+	L-Tyramine	Alkaloids	Alkaloids	51-67-2	3	700527	705504	730188	604811	893394	677585	694406	633519	543301	698399	605945	647097	807956	723736	783135	683605	532975	614052	601755	478446	585417	572901	533343	682577	702434	743695	725580	473807	540612	465324	372630	436365	469410	449108	496384	421684	615281	575120	573988
pmn001471	405.083	285.06	406.09	C19H18O10	[M-H]-	Lancerin; 4-C-Glucosyl-1,3,7-Trihydroxyxanthone	Flavonoids	Other Flavonoids	81991-99-3	3	119546	105015	161135	130854	198073	124391	213218	269747	264902	308508	291329	312472	176070	127623	174456	177466	240676	300436	361105	311143	398965	234403	225957	343552	119546	124391	287514	248847	189145	348883	165463	240775	255211	277830	305289	200309	176065	153457	240919
Lmnn004130	553.207	505.187	554.215	C30H34O10	[M-H]-	Lappaol C	Lignans and Coumarins	Lignans	64855-00-1	3	635892	182052	123077	37222.9	54720.2	44788	15983.2	30634.2	18724	30454.1	14766.4	22799	355962	97039.5	139317	37145.9	22975.7	55333.7	24992.7	10791.5	18252	18612.8	38496	23123.4	78307.6	100029	75110	43553.8	28768.8	39912.6	2158.3	2158.3	2158.3	2158.3	2158.3	2158.3	65202	85925.8	73472.8
HX1369	361.16	189.09	360.157	C20H24O6	[M+H]+	Lariciresinol	Lignans and Coumarins	Lignans	27003-73-2	1	444156	350150	444627	364060	466037	367878	553980	437360	442406	498386	545009	674997	395222	293670	523822	674550	632474	400364	427203	327142	344077	480655	373309	321965	369936	521539	515213	212093	395352	328476	219386	270034	322429	238950	308857	298915	331205	408303	355386
HJN083	521.2	359.15	522.21	C26H34O11	[M-H]-	Lariciresinol-4'-O-glucoside*	Lignans and Coumarins	Lignans	143663-00-7	2	402498	342009	318183	227505	954751	288077	549335	382844	392953	731907	677638	472442	326104	291111	386587	470491	221307	491582	53958.6	450820	394501	489730	465824	289517	15057.8	318149	189850	120916	178172	116148	226232	259617	265685	160668	201218	193068	439038	548425	205571
HJAP005	495.11	333.07	494.106	C22H22O13	[M+H]+	Laricitrin-3-O-glucoside*	Flavonoids	Flavonols	39986-90-8	1	25688.1	25688.1	25688.1	198526	191861	318895	1.75591e+06	2.15601e+06	1.01535e+06	2.85982e+06	4.22115e+06	1.81588e+06	25688.1	25688.1	25688.1	656405	419824	455251	4.13804e+06	7.49867e+06	2.73198e+06	5.223e+06	4.51882e+06	3.81983e+06	128441	222751	175726	8.29568e+06	4.86286e+06	5.8473e+06	1.18546e+07	1.55103e+07	4.82901e+06	1.08993e+07	9.39417e+06	8.67061e+06	4.65546e+06	4.01344e+06	4.41395e+06
ZBN0148	477.103	331.047	478.111	C22H22O12	[M-H]-	Laricitrin-3-O-rhamnoside	Flavonoids	Flavonols	-	3	11326.1	1647.13	1647.13	198803	72607	105067	11223.9	100631	94142.3	1647.13	1647.13	49592.7	1647.13	1647.13	1647.13	144024	116861	123956	42217.5	18305.3	75996.3	1647.13	1647.13	1647.13	1647.13	1647.13	1647.13	160677	210990	139894	64043.2	56817.3	8235.65	22551.3	16511.5	19233.6	89736	75665.6	70601.9
HJAP155	465.1	333.07	464.096	C21H20O12	[M+H]+	Laricitrin-3-O-xyloside*	Flavonoids	Flavonols	-	3	1195.45	1195.45	1195.45	27145.6	52771.7	28965.5	237387	134183	178454	262290	336003	211065	1195.45	1195.45	1195.45	47197.8	59362.9	108546	477835	505713	407147	473958	354636	413067	1195.45	1195.45	1195.45	58799.6	5977.26	27145.6	72373.6	32762.6	38473	64136.6	35801.4	50139.8	103923	143020	97152.1
Wcdp004275	230.25	57.07	229.241	C14H31NO	[M+H]+	Lauramine oxide	Others	Others	1643-20-5	1	201374	248756	221500	132869	192210	198873	255219	118240	224610	207844	184375	211299	185288	173440	150526	188473	196081	206104	204274	227686	152187	128188	196666	143991	144044	177936	186986	107171	122909	88975.1	104779	140542	140492	177919	182972	163891	130244	166232	144428
MWSmce349	282.28	114.09	281.272	C18H35NO	[M+H]+	Laurocapram	Alkaloids	Alkaloids	59227-89-3	3	142959	364280	104820	146458	111562	309770	163655	145446	262967	159755	162581	103600	138256	99940.3	300437	216830	87896.9	70027.3	202967	143348	416103	172483	161113	154515	148499	234340	279511	194074	269078	361476	220713	210224	396498	161381	140391	175793	76103	114456	99614.8
Wcdp006912	274.28	88.08	273.267	C16H35NO2	[M+H]+	Lauryldiethanolamine	Others	Others	1541-67-9	1	3.22618e+06	2.91824e+06	3.36441e+06	3.09219e+06	3.54512e+06	4.58548e+06	4.92687e+06	4.19314e+06	4.28803e+06	3.45502e+06	3.89497e+06	3.41919e+06	2.98359e+06	3.90965e+06	3.31943e+06	4.09908e+06	3.56637e+06	3.56358e+06	2.85523e+06	3.16502e+06	3.79786e+06	3.41109e+06	4.14696e+06	3.35433e+06	2.94373e+06	3.72395e+06	3.6535e+06	4.33169e+06	3.94571e+06	4.39413e+06	3.46501e+06	3.40192e+06	3.84607e+06	3.9525e+06	3.53292e+06	4.56543e+06	3.86061e+06	5.32402e+06	4.34004e+06
Lmfn001893	305.07	125.02	306.074	C15H14O7	[M-H]-	Leucocyanidin	Flavonoids	Flavanols	27015-21-0	1	2311.66	2311.66	2311.66	2311.66	2311.66	2311.66	2311.66	2311.66	2311.66	2311.66	2311.66	2311.66	2311.66	2311.66	2311.66	2311.66	2311.66	2311.66	14929.4	11558.3	23103.1	22019.2	20828.1	28928	7.79029e+06	7.2295e+06	6.2022e+06	5.55714e+06	5.21903e+06	5.14818e+06	5.25486e+06	3.8977e+06	4.24403e+06	3.7637e+06	3.25747e+06	4.66953e+06	1.04699e+06	1.17811e+06	1.1532e+06
Wcfp001236	130.06	103.05	129.058	C9H7N	[M+H]+	Leucol	Others	Others	91-22-5	2	20258.5	20258.5	20258.5	373636	222981	391866	330728	321311	399460	279969	215857	282426	20258.5	20258.5	20258.5	271777	446287	295352	259764	241578	439098	20258.5	20258.5	20258.5	198370	370895	251353	20258.5	20258.5	20258.5	20258.5	20258.5	20258.5	20258.5	20258.5	20258.5	254540	307541	283456
Zbsp003145	291.09	123.04	290.079	C15H14O6	[M+H]+	Leucopelargonidin; 3,4,5,7,4'-Pentahydroxyflavan	Others	Others	520-17-2	1	1.30266e+06	1.45046e+06	1.24726e+06	2.3114e+06	813702	1.357e+06	171315	600717	555510	38000.9	127381	111717	482414	1.13666e+06	665036	962608	872719	898094	399027	112871	418190	438528	124609	519635	2.93915e+06	3.32993e+06	3.46074e+06	1.63553e+06	1.96073e+06	1.85447e+06	1.21847e+06	1.1125e+06	1.10012e+06	1.14098e+06	959085	767614	1.41676e+06	1.49666e+06	1.32096e+06
Cmmn013378	301.22	301.22	302.225	C20H30O2	[M-H]-	Levopimaric acid*	Terpenoids	Ditepenoids	79-54-9	3	28761.4	32934.8	24380.6	55886	44553.8	50376.8	46749.1	50018.2	55961.8	47749.9	34928.5	48938.4	32133.6	37922.1	26480.4	36475.9	40193.8	46372.8	43231.4	47372.9	51858.3	49215.9	39685.9	53647.3	89403.6	32070.7	30671.8	63441.1	31649.4	45239.4	43084.4	81403.1	35091.5	53359.4	39222	32214.3	47229.5	55097.6	58019.3
Qatp010618	343.15	105.03	342.147	C20H22O5	[M+H]+	Lignans Machilin F	Lignans and Coumarins	Lignans	-	3	1.99938e+06	2.09414e+06	2.17429e+06	2.10895e+06	1.95689e+06	2.05956e+06	2.04707e+06	1.91023e+06	2.08975e+06	2.08506e+06	2.58411e+06	2.15108e+06	2.20708e+06	2.05097e+06	1.93842e+06	2.12394e+06	1.9233e+06	1.96124e+06	1.81045e+06	1.98403e+06	1.79918e+06	1.80573e+06	1.92434e+06	2.01405e+06	1.98212e+06	2.38266e+06	2.07672e+06	1.99506e+06	1.98722e+06	1.9333e+06	1.86702e+06	2.042e+06	2.08127e+06	1.9123e+06	1.95128e+06	1.87132e+06	2.07606e+06	2.09876e+06	1.8608e+06
Latp009855	235.17	179.11	234.161	C15H22O2	[M+H]+	Ligudicin D	Terpenoids	Sesquiterpenoids	-	3	270672	279400	260376	291033	252004	247622	291194	245893	268049	299149	330853	246621	284555	249111	287291	273612	288401	264009	255899	289482	239398	256538	279637	245736	276186	293571	275053	277939	224818	310382	276924	294614	283203	297022	302641	289665	262927	295354	279996
Wagp004981	509.13	347.08	508.122	C23H24O13	[M+H]+	Limocitrin 3-Glucoside*	Flavonoids	Flavonols	-	1	4185.93	4185.93	4185.93	587213	821791	1.6806e+06	5.32714e+06	4.04176e+06	2.82959e+06	7.66369e+06	9.50672e+06	4.97457e+06	4185.93	20929.7	4185.93	1.56439e+06	1.22885e+06	1.585e+06	7.09001e+06	8.29112e+06	3.5371e+06	8.15951e+06	6.68554e+06	6.54839e+06	292937	333275	306972	1.13e+07	4.38773e+06	1.00595e+07	1.82287e+07	1.43454e+07	8.6954e+06	2.28593e+07	1.38582e+07	1.89108e+07	6.67027e+06	4.73994e+06	6.75511e+06
Hmcp001628	671.18	347.07	670.174	C29H34O18	[M+H]+	Limocitrin-3,7-di-O-glucoside*	Flavonoids	Flavonols	-	1	26422.7	26422.7	26422.7	26422.7	26422.7	26422.7	479943	167260	253806	954167	879882	369458	26422.7	26422.7	26422.7	26422.7	26422.7	26422.7	623926	1.93719e+06	581816	1.54642e+06	1.05004e+06	1.33654e+06	26422.7	26422.7	26422.7	26422.7	26422.7	26422.7	26422.7	26422.7	26422.7	26422.7	26422.7	26422.7	198795	231279	132113
Hmcp002187	509.13	347.07	508.122	C23H24O13	[M+H]+	Limocitrin-3-O-galactoside*	Flavonoids	Flavonols	-	1	19126.1	3825.22	3825.22	192799	378233	560210	1.76005e+06	1.2336e+06	4.05799e+06	2.48386e+06	3.03038e+06	1.71188e+06	3825.22	3825.22	3825.22	577298	544830	581323	2.21918e+06	2.31476e+06	709354	2.88673e+06	2.56651e+06	2.67804e+06	149508	246149	122096	5.49893e+06	1.80448e+06	3.46887e+06	6.60056e+06	6.24152e+06	3.66097e+06	7.19532e+06	5.82519e+06	5.53345e+06	4.33908e+06	1.96063e+06	2.00561e+06
Hmcp002399	509.13	347.07	508.122	C23H24O13	[M+H]+	Limocitrin-3-O-glucoside	Flavonoids	Flavonols	-	3	3509.21	17546.1	3509.21	203103	317893	663471	1.60508e+06	1.27707e+06	3.20566e+06	2.35921e+06	3.1536e+06	1.37985e+06	3509.21	3509.21	3509.21	363272	504793	532754	2.56689e+06	2.76208e+06	1.02081e+06	2.37029e+06	2.93117e+06	3.08021e+06	97066.2	139674	163721	4.67785e+06	1.5103e+06	3.88754e+06	6.89874e+06	5.53632e+06	3.71747e+06	8.74779e+06	6.43392e+06	6.1017e+06	4.67447e+06	2.21782e+06	2.23429e+06
Hmcp001579	671.18	347.07	670.174	C29H34O18	[M+H]+	Limocitrin-3-O-sophoroside*	Flavonoids	Flavonols	-	1	2429.28	2429.28	2429.28	2429.28	2429.28	2429.28	35127.6	14032.5	32712.3	75897.7	67961.5	56451.2	2429.28	2429.28	2429.28	33996	13802.7	12148	58092.4	73085.6	52347.7	47767.2	90806.4	102049	2429.28	2429.28	2429.28	42490.5	12146.4	41274.4	88619.5	66774.2	50984.9	129889	125035	109241	40229	29740.6	33874.5
Zbnp004766	509.13	347.07	508.122	C23H24O13	[M+H]+	Limocitrin-7-O-glucoside*	Flavonoids	Flavonols	-	1	44751.5	44751.5	44751.5	451930	738033	1.52034e+06	4.07918e+06	2.92343e+06	1.8716e+06	4.77936e+06	5.78534e+06	3.65181e+06	44751.5	44751.5	44751.5	1.10818e+06	966898	1.22739e+06	4.2138e+06	5.37292e+06	2.84104e+06	5.74514e+06	5.08861e+06	4.1335e+06	233817	223757	255139	7.47577e+06	2.93039e+06	4.83028e+06	4.92605e+06	1.11838e+07	7.69742e+06	1.48913e+07	9.39227e+06	1.33056e+07	7.13307e+06	3.35353e+06	3.15604e+06
HX1222	455.35	189.16	454.345	C30H46O3	[M+H]+	Liquidambronovic acid	Terpenoids	Triterpene	-	3	22780.5	19530.3	23793.3	16636.7	17141.7	11310.4	14104.8	13220.1	20467.7	16998.3	15179.7	16849.9	23937.9	15921	25816.8	16347.3	16852.7	19239.8	19745.2	16705.9	13061.6	12010.4	11006.7	21696.4	67725.1	60480.9	66642.4	72273.5	64783.7	82054.8	79453.6	98286.4	88488.1	121748	134712	114495	21495	30805.2	29730.7
Hmcn002743	417.15	181.04	418.163	C22H26O8	[M-H]-	Lirioresinol A	Lignans and Coumarins	Lignans	-	3	25481	22196.1	21459.8	13322.1	25127.2	12780.5	36986.8	28112.8	24799.3	27805.7	64079.4	15559.9	28549.7	16535	31073.6	48293.8	37570.9	33292.3	39386.5	54089	39074.1	36984.6	60656.2	56953.3	29590.4	20812.1	15819.8	11751.2	11842.4	22942.6	17763.3	13632.8	21951.4	10408.2	10366	18038.3	17096.7	28552	25266.7
mws1383	243.09	145.08	242.08	C12H10N4O2	[M+H]+	Lumichrome	Alkaloids	Alkaloids	1086-80-2	3	31092.8	27330.3	23825	65820.7	85686.2	65817	73267	56330	75578.7	46569.6	63344.7	41371.4	21120.7	34817.7	21119.9	72591.1	67689	43476.6	87809.4	39355.7	13676.9	25564.3	87510.8	49524.6	24143.3	17559.2	11295	26086.2	13984.5	35653.3	22364.2	25550.3	37920	2259.01	2259.01	2259.01	59615.5	56415	51361.9
mws1430	425.38	95.09	424.37	C30H48O	[M+H]+	Lup-20(29)-en-3-one (Lupenone)	Terpenoids	Triterpene	1617-70-5	3	17299.8	14696.2	28026.8	24270.4	18198.5	8900.15	10209.1	10709.8	25146.1	20869.7	11731.1	12988.5	14619.7	8013.41	19128.3	17645.2	21163.9	26045.1	1602.68	1602.68	1602.68	14068	17004.2	12822.3	316654	257782	137996	217072	188486	171140	140115	89305.8	139877	111420	106399	175219	33661.4	69188.9	64170.4
Yshs000050	455.35	437.35	454.345	C30H46O3	[M+H]+	Lupane-20(29)-en-3-on-28-oic acid	Terpenoids	Triterpene	-	1	41975	36064.5	44508.8	30708.7	30546.7	26994.8	27349.9	23037	39089.6	38525.3	27981.8	39045.5	47131.9	41347.8	49320.5	30907.2	24069.6	37115.5	31483.2	39589	34581.7	26353	28877.7	45721.1	122539	105682	106684	133688	109014	140178	173192	173827	161583	232518	221936	192517	35109.6	70651.8	68590.4
MWS20147	449.11	287.06	448.101	C21H20O11	[M+H]+	Luteolin-3'-O-glucoside	Flavonoids	Flavones	5154-41-6	3	1.04286e+06	1.20962e+06	1.27686e+06	1.0446e+06	2.00175e+06	2.48932e+06	1.15384e+06	1.60477e+06	1.58109e+06	2.31368e+06	1.29472e+06	1.50104e+06	1.09401e+06	1.29097e+06	2.07302e+06	2.03462e+06	1.58439e+06	2.75601e+06	1.85843e+06	1.21204e+06	1.78764e+06	2.30065e+06	1.18377e+06	1.26782e+06	830001	1.02506e+06	979667	5.05072e+06	2.03815e+06	1.97311e+06	5.13872e+06	4.261e+06	2.18112e+06	5.94117e+06	4.1116e+06	5.37638e+06	4.65749e+06	2.27003e+06	2.69066e+06
Hmpp003270	449.11	287.05	448.101	C21H20O11	[M+H]+	Luteolin-4'-O-glucoside*	Flavonoids	Flavones	6920-38-3	1	2.82759e+06	1.89473e+06	2.611e+06	2.36546e+06	5.3774e+06	2.28362e+06	2.45374e+06	2.42127e+06	2.42625e+06	2.14988e+06	2.6528e+06	2.23733e+06	2.24293e+06	3.3905e+06	5.7094e+06	4.79711e+06	3.09189e+06	5.44298e+06	3.59185e+06	2.6331e+06	3.84127e+06	2.80698e+06	2.23413e+06	3.18992e+06	1.21879e+06	1.44142e+06	1.34757e+06	1.35582e+07	5.59544e+06	6.35156e+06	1.2444e+07	1.3188e+07	4.00207e+06	1.47289e+07	9.29439e+06	1.09022e+07	6.91591e+06	5.56648e+06	6.03944e+06
pmb3014	641.15	285.3	642.159	C31H30O15	[M-H]-	Luteolin-7-O-(6''-eudesmyl)glucoside	Flavonoids	Flavones	-	3	86809.1	73577	101524	95647	44068.2	166257	67685.4	72107.1	45617.9	57388.7	22935.4	36695.3	76512.4	83869.7	47092	100736	97121.2	103010	57393.2	30571.5	75084.3	33851.5	40417.3	44174	4587.08	4587.08	4587.08	71779.7	29022	24446.1	50399.2	97729.5	36657.7	48869.4	27496.7	90098.4	70629.2	35321.2	87005.2
ZBN0150	609.146	285.041	610.153	C27H30O16	[M-H]-	Luteolin-7-O-gentiobioside	Flavonoids	Flavones	-	3	31359.8	24002	14382.7	1279.46	22537.3	1279.46	6397.28	16994.5	11763.3	1279.46	14380.9	1279.46	1279.46	13077.7	1279.46	17357.3	1279.46	1279.46	1279.46	1279.46	22217.9	12786.4	16990.6	16024	1279.46	1279.46	1279.46	1279.46	15449.9	1279.46	1279.46	12010	1279.46	33154.4	30054.9	23522.8	22216.8	25333.2	16002.7
MWSHY0104	449.11	287.06	448.101	C21H20O11	[M+H]+	Luteolin-7-O-glucoside (Cynaroside)*	Flavonoids	Flavones	5373-11-05 00:00:00	1	3.82023e+06	3.74635e+06	4.60028e+06	2.74639e+06	4.21062e+06	1.73296e+06	2.95067e+06	1.65796e+06	4.07633e+06	2.87029e+06	2.28539e+06	2.80668e+06	4.14383e+06	5.1593e+06	6.15571e+06	5.67438e+06	5.15771e+06	5.66271e+06	5.43762e+06	3.58089e+06	4.9648e+06	2.47373e+06	3.16804e+06	6.32917e+06	1.5775e+06	1.87867e+06	848644	1.77177e+07	3.11175e+06	8.30121e+06	1.52794e+07	2.07015e+07	7.03672e+06	1.95705e+07	1.20441e+07	1.4022e+07	4.97377e+06	8.42398e+06	6.89861e+06
ZBN0138	607.13	285.041	608.138	C27H28O16	[M-H]-	Luteolin-7-O-glucuronide-5-O-rhamnoside	Flavonoids	Flavones	-	3	122278	113693	71172.1	30498.1	21449.5	14521.6	850.097	850.097	850.097	850.097	850.097	850.097	88384.3	88542.9	36816.2	9911.65	26146.1	24701.4	14485.9	850.097	850.097	850.097	850.097	850.097	36782.6	47594.2	43563.7	5003.93	23575.3	9907.41	8494.49	4250.48	12737.5	850.097	11327.2	850.097	39054.9	26879.4	38186.5
MWSHY0080	595.17	287.06	594.159	C27H30O15	[M+H]+	Luteolin-7-O-neohesperidoside (Lonicerin)*	Flavonoids	Flavones	25694-72-8	1	2.01558e+06	988069	1.34934e+06	668664	491018	966753	882257	889316	3.1414e+06	1.02423e+06	1.02112e+06	582007	2.15333e+06	2.52617e+06	911243	920898	1.13508e+06	517177	1.81788e+06	2.0974e+06	1.35725e+06	1.5527e+06	1.78563e+06	1.74388e+06	10421.6	10421.6	52107.9	5.09563e+06	2.13009e+06	2.22778e+06	3.55419e+06	5.45234e+06	2.41631e+06	3.32198e+06	2.95131e+06	3.38979e+06	1.90463e+06	2.02793e+06	1.68991e+06
pmp000593	595.166	287.055	594.159	C27H30O15	[M+H]+	Luteolin-7-O-rutinoside*	Flavonoids	Flavones	3563-98-2	1	409108	434330	421009	336780	461442	341303	266601	306133	633563	308393	207736	342974	392865	307610	475530	372982	288600	285542	341664	398595	362642	373158	321067	231945	84013.8	87295.4	76480.4	806427	267379	364877	349293	439141	368428	332164	338529	363951	562575	322808	333540
Lmmn003020	419.17	404.15	420.178	C22H28O8	[M-H]-	Lyoniresinol	Lignans and Coumarins	Lignans	14464-90-5	2	29922	12007	19953	1996.79	1996.79	9983.95	33245	36571.3	33246.6	34906.5	107223	43215.6	13718.7	28257.1	23277.6	28946.5	29922	9983.95	71469.9	162844	64813.5	76442.3	91395.8	98045.1	191968	156194	262529	237635	179457	440311	221015	199395	214348	137921	154534	171165	83091.6	129612	112503
Lcsn003955	287.05	125.03	288.063	C15H12O6	[M-H]-	Maesopsin*	Flavonoids	Other Flavonoids	5989-16-2	2	75958.6	79626.4	37988.5	81480.8	55540.4	57122.7	80861	116387	105926	256037	66161	172740	37984.8	58811	53066.7	69841.9	84187.2	83297.2	109052	88211	158036	86750.5	138437	142112	60034.8	46568.6	40630.4	35643.8	84536	23179.8	37990	41663.5	23395.2	56862.7	20680.6	42887.3	73511	58811	79637.2
Qahn004265	461.18	299.13	462.189	C24H30O9	[M-H]-	Magnolignan A-2-O-glucoside	Lignans and Coumarins	Lignans	1035846-18-4	2	104085	100580	151982	61137.9	166471	81716.9	152890	118716	130924	201145	187950	179711	232928	179711	250602	186159	103879	163399	239043	230819	189615	277519	280271	362676	39184	24932.5	4986.49	167840	93060.6	137122	279602	362700	112994	324760	371692	501184	88071.1	100585	141346
Hmcn001415	387.13	225.07	388.137	C17H24O10	[M-H]-	Majoroside	Terpenoids	Monoterpenoids	134140-02-6	3	175409	191811	206977	73323.8	149143	177930	238498	200616	252375	396176	251115	373515	252342	224620	193068	170359	174144	174167	253640	247329	291491	189286	214496	230893	145125	95909.4	56692.3	85802.2	56786.4	76981.9	93384.5	79517.4	98447.4	84552.9	69410.9	60587.4	147665	218310	185525
Lazp004218	547.14	299.09	546.137	C26H26O13	[M+H]+	Malonyl Wistin*	Flavonoids	Isoflavones	-	2	1010.21	1010.21	1010.21	1010.21	1010.21	1010.21	1010.21	1010.21	1010.21	1010.21	1010.21	1010.21	24820.2	1010.21	1010.21	1010.21	1010.21	5051.05	1010.21	1010.21	1010.21	1010.21	1010.21	1010.21	1.78111e+06	1.5029e+06	1.52543e+06	553429	723212	531872	273738	377204	255578	140354	135124	127331	305670	227825	253206
Happ001851	655.19	331.09	655.187	C29H35O17+	[M]+	Malvidin-3,5-di-O-glucoside (Malvin)*	Flavonoids	Anthocyanidins	16727-30-3	3	79485.1	79485.1	79485.1	397425	958966	665364	6.11252e+06	3.00909e+06	2.97192e+06	3.72675e+06	4.1133e+06	2.52733e+06	79485.1	79485.1	79485.1	1.21681e+06	1.22416e+06	1.62779e+06	7.24833e+06	1.19355e+07	4.25808e+06	6.1904e+06	8.44249e+06	4.88257e+06	79485.1	79485.1	79485.1	79485.1	79485.1	79485.1	79485.1	79485.1	79485.1	79485.1	79485.1	79485.1	4.01608e+06	3.45962e+06	3.23722e+06
Zbzp002041	655.18	331.08	655.187	C29H35O17+	[M]+	Malvidin-3,5-di-O-glucoside*	Flavonoids	Anthocyanidins	-	3	80396.5	80396.5	80396.5	401982	739365	714029	3.7589e+06	3.30437e+06	2.73103e+06	3.89214e+06	3.53711e+06	2.63195e+06	80396.5	80396.5	80396.5	816798	1.08054e+06	1.06924e+06	7.59219e+06	8.97057e+06	4.24204e+06	7.13451e+06	7.19119e+06	5.32424e+06	80396.5	80396.5	80396.5	80396.5	80396.5	80396.5	80396.5	80396.5	80396.5	80396.5	80396.5	80396.5	3.89137e+06	3.61653e+06	3.1711e+06
Zbzp103955	535.14	331.08	535.145	C25H27O13+	[M]+	Malvidin-3-O-(6''-O-acetyl)glucoside	Flavonoids	Anthocyanidins	101072-66-6	3	3462.18	3462.18	3462.18	3462.18	3462.18	3462.18	3462.18	3462.18	3462.18	3462.18	3462.18	3462.18	17310.9	3462.18	3462.18	3462.18	3462.18	3462.18	24738.2	3462.18	3462.18	3462.18	3462.18	3462.18	3462.18	3462.18	41151.9	1.22115e+08	5.2353e+07	9.45052e+07	1.28353e+08	8.85088e+07	9.02071e+07	8.81819e+07	6.59294e+07	7.31378e+07	2.82303e+07	2.88964e+07	2.60892e+07
Happ002397	697.19	331.08	697.197	C31H37O18+	[M]+	Malvidin-3-O-(6''-O-acetyl)glucoside-5-O-glucoside	Flavonoids	Anthocyanidins	-	3	908.747	908.747	908.747	4543.74	24091.4	11337.5	429502	393246	503882	1.00774e+06	1.63223e+06	602942	908.747	908.747	908.747	22678	20651.8	37401.3	1.45053e+06	2.67378e+06	765014	1.93131e+06	1.57784e+06	954275	908.747	908.747	908.747	908.747	908.747	908.747	19872.7	908.747	908.747	41772.8	908.747	908.747	296289	388524	350690
Lmpp003611	655.17	331.08	655.166	C32H31O15+	[M]+	Malvidin-3-O-(6''-O-caffeoyl)glucoside	Flavonoids	Anthocyanidins	-	3	2112.07	2112.07	2112.07	2112.07	51566.3	2112.07	119739	103123	263496	156130	413776	86659.2	2112.07	2112.07	2112.07	10560.4	51566.3	58216.6	577890	2.19528e+06	685930	123287	635216	346924	2112.07	2112.07	2112.07	1.30934e+06	656053	1.44223e+06	3.16736e+06	2.03878e+06	1.83452e+06	1.85935e+06	1.97752e+06	1.67529e+06	443143	496123	597273
Lmpp003958	639.17	331.08	639.171	C32H31O14+	[M]+	Malvidin-3-O-(6''-O-p-coumaroyl)glucoside	Flavonoids	Anthocyanidins	158189-28-7	3	9187.76	1837.55	1837.55	1837.55	1837.55	12186.4	138572	57805.2	141417	183334	302724	99313.6	1837.55	1837.55	1837.55	39171.1	37962.9	27740	487967	977723	211932	702624	514836	820366	1837.55	1837.55	1837.55	1.61415e+07	6.97031e+06	1.00385e+07	1.84442e+07	2.02528e+07	1.30776e+07	1.01097e+07	9.70512e+06	8.22357e+06	4.59664e+06	4.55134e+06	3.53009e+06
Happ003269	801.22	331.08	801.224	C38H41O19+	[M]+	Malvidin-3-O-(6''-O-p-coumaroyl)glucoside-5-O-glucoside	Flavonoids	Anthocyanidins	-	3	1998.59	1998.59	1998.59	9992.97	26621.3	38242.3	2.50635e+06	997815	900092	4.07794e+06	4.69603e+06	2.03103e+06	1998.59	1998.59	1998.59	101456	83161.6	153782	4.43134e+06	8.31211e+06	2.97816e+06	7.0508e+06	4.68742e+06	3.47925e+06	1998.59	1998.59	1998.59	1998.59	1998.59	1998.59	1998.59	1998.59	1998.59	19487.2	1998.59	1998.59	973237	944882	841495
Zbhp002488	493.14	331.08	493.134	C23H25O12+	[M]+	Malvidin-3-O-galactoside (Primulin)*	Flavonoids	Anthocyanidins	30113-37-2	3	61672.4	57644.7	19804.9	746025	1.15879e+06	1.78145e+06	2.34169e+06	1.63997e+06	1.82905e+06	2.18146e+06	3.22423e+06	1.24712e+06	121481	40792.5	9915.37	3.90578e+06	2.57151e+06	3.49102e+06	7.38051e+06	7.83885e+06	4.75385e+06	7.90288e+06	9.49906e+06	3.10898e+06	1983.07	1983.07	1983.07	3.43305e+08	1.95363e+08	2.50594e+08	3.17018e+08	3.33986e+08	2.36571e+08	2.56553e+08	2.40624e+08	2.34112e+08	1.41676e+08	1.42415e+08	1.32205e+08
Zbhp002708	493.14	331.08	493.134	C23H25O12+	[M]+	Malvidin-3-O-glucoside*	Flavonoids	Anthocyanidins	18470-06-9	3	2420.21	2420.21	2420.21	2420.21	12101.1	2420.21	2420.21	2420.21	2420.21	2420.21	2420.21	2420.21	2420.21	2420.21	2420.21	2420.21	15124.1	2420.21	16705.7	2420.21	2420.21	2420.21	2420.21	2420.21	2420.21	2420.21	2420.21	2.09449e+06	837603	1.31074e+06	916736	1.17985e+06	71384.2	1.17693e+06	834808	879262	533242	385495	552990
Jmzn003632	521.2	329.14	522.21	C26H34O11	[M-H]-	Manglieside D	Lignans and Coumarins	Lignans	-	3	618368	591195	387528	441714	872271	906491	2.1177e+06	2.68234e+06	2.12805e+06	2.58124e+06	3.37565e+06	2.39594e+06	537003	412195	376656	1.90543e+06	1.32524e+06	931438	3.14857e+06	3.54017e+06	1.86735e+06	3.47231e+06	3.58451e+06	3.1008e+06	195414	53205.9	152736	461413	308739	458133	555012	676453	392454	472959	397380	650247	894997	1.06414e+06	1.05839e+06
Ljmp121502	265.14	121.06	264.136	C15H20O4	[M+H]+	Mansonone Q	Terpenoids	Sesquiterpenoids	-	3	19616.7	18309.4	26145.3	137397	114997	138417	129563	89643.2	96259.2	69304	41429.4	56009	22605.7	15089.8	15074.2	143852	127305	142607	173223	83616.7	82109.5	58007.9	107718	60267.6	22632.4	18086.4	22600.1	18086.4	20346	20914.8	5280.06	12827.8	8068.49	1056.01	1056.01	1056.01	39579.6	53486.3	61092
Ljmp121505	247.13	187.11	246.126	C15H18O3	[M+H]+	Mansonone S	Others	Ketone compounds	-	3	43746.7	59515.1	94901	541345	430837	503997	292259	299792	223064	177768	163433	166472	45957.1	57323	46709.6	436060	418800	457668	436060	283975	280960	175508	382645	226730	68681.4	48967	169457	48214.5	64786.9	36910.7	27121	51279.5	22605.7	17931.2	22608	18841.1	187590	184549	162144
Lmtn003024	245.08	203.07	246.089	C14H14O4	[M-H]-	Mansorin III	Lignans and Coumarins	Coumarins	-	3	158990	190444	176428	202245	177392	150661	57946.9	156475	66063.9	6603.35	33016.8	6603.35	57946.9	228919	103990	218096	118228	186584	70147	35933.1	114356	108662	39415.3	155314	345345	410446	349588	293236	567302	322214	244190	273532	321006	260748	292075	229883	238483	183434	307730
Lssp210087	359.15	137.06	358.142	C20H22O6	[M+H]+	Matairesinol	Lignans and Coumarins	Lignans	580-72-3	2	1.50149e+06	992892	1.01132e+06	149101	131026	117586	284.361	111464	284.361	284.361	63270.1	284.361	618786	859310	606500	134049	18049	135210	70107.6	46803.1	94896.1	1421.81	64839.1	96747.6	124760	200020	82284.5	284.361	58989.6	284.361	284.361	284.361	284.361	284.361	284.361	284.361	152655	378582	169850
pmp000682	538.23	359.15	520.194	C26H32O11	[M+NH4]+	Matairesinol-4'-O-glucoside (Matairesinoside)	Lignans and Coumarins	Lignans	23202-85-9	2	261076	234718	237167	115482	213580	202402	119211	119223	118568	146530	82533.4	139077	158946	146684	253345	89411.2	127919	91908.1	114566	91399.6	87622.7	86610	49547.9	115502	278182	325856	329721	378043	469976	315675	385680	406462	231695	274943	282580	357675	307987	222785	141728
Lmtn002997	493.1	331.05	494.106	C22H22O13	[M-H]-	Mearnsetin-3-O-glucoside	Flavonoids	Flavonols	-	2	680.206	680.206	680.206	3401.03	33891	31214.3	193794	49620.8	186620	382956	1.28716e+06	234928	680.206	680.206	680.206	44447.8	55178.8	15044.4	512560	1.22956e+06	157679	436509	576601	1.06123e+06	680.206	680.206	680.206	934257	187487	798972	1.45848e+06	1.51804e+06	683583	1.57655e+06	1.82739e+06	1.08446e+06	188236	392692	270496
Lmtn002916	507.08	331.05	508.085	C22H20O14	[M-H]-	Mearnsetin-3-O-glucuronide	Flavonoids	Flavonols	-	3	1630.25	8324.11	1630.25	13308.6	30812	21617.8	21455.7	16536.5	39585.1	1630.25	32469.6	1630.25	1630.25	1630.25	1630.25	1630.25	19948	1630.25	1630.25	42321.2	1630.25	21712.5	8151.27	37506.7	21717.5	23147.1	11697.5	237011	68179.8	117159	129620	200315	166202	201771	182782	201983	68736.4	53121.9	46614.2
MWSmce463	149.1	65.04	148.089	C10H12O	[M+H]+	Mesitaldehyde	Others	Aldehyde compounds	487-68-3	3	240433	250156	232003	336466	266596	261190	206137	295752	253843	264910	303193	313971	268692	231511	276172	255423	257120	277510	239977	191486	202575	218387	186163	209559	288422	415852	257006	237319	242085	169074	277170	274044	330821	4.1435e+06	3.3266e+06	393805	225240	270051	196324
Lazn003560	469.17	195.065	470.179	C22H30O11	[M-H]-	Methoxy-erythro-Guaiacyl glycerol β-threo-syringyl glycerol ether	Lignans and Coumarins	Lignans	-	3	1336.2	1336.2	1336.2	1336.2	1336.2	12020	1336.2	1336.2	1336.2	1336.2	1336.2	1336.2	1336.2	1336.2	15685.8	10892.3	19606.8	6681.01	13356.7	14881.3	9349.34	1336.2	1336.2	1336.2	16024	17357.3	14690.7	32040	44892.2	44052	24032	33377.3	54877.8	37381.3	44041	48044	10686.7	16990.6	15685.8
pmb0818	206.08	145.05	205.074	C11H11NO3	[M+H]+	Methoxyindoleacetic acid	Alkaloids	Plumerane	3471-31-6	3	2.20337e+06	2.50578e+06	2.5699e+06	3.33869e+06	3.04451e+06	3.52266e+06	3.50804e+06	3.54365e+06	3.73168e+06	4.16519e+06	2.49095e+06	4.25944e+06	1.83577e+06	2.46067e+06	2.28762e+06	2.83132e+06	3.11806e+06	2.97784e+06	3.22901e+06	2.54879e+06	3.03526e+06	2.63665e+06	3.52207e+06	3.75774e+06	3.04231e+06	3.60461e+06	3.87063e+06	2.13029e+06	2.57418e+06	2.26937e+06	1.83857e+06	1.89408e+06	2.20803e+06	2.02228e+06	1.56002e+06	1.61227e+06	2.84705e+06	2.64299e+06	3.03639e+06
Hmtn001288	181.05	135.04	182.058	C9H10O4	[M-H]-	Methyl 2,4-dihydroxyphenylacetate	Phenolic acids	Phenolic acids	67828-42-6	3	56969.9	55454.1	54884.3	69265.6	37293.8	49115.7	27527.2	44059.1	31149.4	25084	23363.9	35416.5	60836.9	65966	86484.6	57253.2	51650.2	48615.6	4672.78	4672.78	42544.2	35269.4	24871.3	36136.9	54687.1	52507.9	31906.9	32406	32921.1	25830.8	4672.78	4672.78	26604	4672.78	4672.78	4672.78	38851.9	39504.6	36916.2
Wcgn003981	329.09	167.03	330.095	C14H18O9	[M-H]-	Methyl 3-O-glucosyl-4-hydroxybenzoate	Phenolic acids	Phenolic acids	155112-92-8	1	3.08995e+06	3.97329e+06	2.86347e+06	5.05345e+06	1.92022e+06	2.02603e+06	1.6155e+06	3.16481e+06	2.25773e+06	2.89147e+06	2.48239e+06	2.54772e+06	4.27031e+06	5.10611e+06	3.45062e+06	4.29631e+06	3.94937e+06	3.82114e+06	2.92653e+06	2.49442e+06	2.0664e+06	1.64791e+06	2.19587e+06	4.1768e+06	6.55885e+06	1.94245e+06	6.07172e+06	3.89377e+06	4.30509e+06	1.90116e+06	6.33377e+06	3.50267e+06	2.78331e+06	3.85281e+06	3.24429e+06	2.88047e+06	3.52517e+06	1.69143e+06	3.07771e+06
Zmgn004894	151.04	136.02	152.047	C8H8O3	[M-H]-	Methyl 4-hydroxybenzoate	Phenolic acids	Phenolic acids	99-76-3	3	103879	102227	69798	78827	92411.6	77031	35067.5	78821.9	81389.3	63942.4	80591.1	70120	73924.3	112679	102690	52956.5	41130.3	57779.7	53733.7	55873.7	80528.1	40594.3	62666.5	55198.3	64199.1	47085.7	36740	28264.9	19957.9	48422.5	50328	51519.8	37701.9	53740	50085	47419.3	51657.5	82488.1	56413.7
Wbsp004755	179.07	119.05	178.063	C10H10O3	[M+H]+	Methyl Hydroxycinnamate	Phenolic acids	Phenolic acids	80540-55-2	3	164490	131603	86721.2	38704.2	50639.3	35659.3	80860.9	18503.6	45803.8	32432.3	30452.5	29296.4	210160	191165	135416	42465	70809.7	59927.7	60727.8	49033.1	21764.4	47761.8	39904.2	67434.4	124542	95292.7	81527.9	35828.7	26118.5	34768.2	3700.72	3700.72	3700.72	3700.72	3700.72	3700.72	48308.4	88968.6	57611.7
MWSmce582	144.07	84.04	143.058	C6H9NO3	[M+H]+	Methyl L-pyroglutamate	Alkaloids	Pyrrole alkaloids	4931-66-2	3	751534	599994	1.17773e+06	440893	465764	458796	511739	386828	283812	41063.7	41063.7	41063.7	885866	628590	928552	389081	391756	244978	41063.7	41063.7	41063.7	273078	283211	460483	347180	205319	350450	41063.7	41063.7	41063.7	41063.7	41063.7	41063.7	41063.7	41063.7	41063.7	466936	348837	349688
MWSmce355	211.06	181.01	212.069	C10H12O5	[M-H]-	Methyl Syringate	Phenolic acids	Phenolic acids	884-35-5	3	1165.13	1165.13	1165.13	9651.05	1165.13	1165.13	18326.9	19392.6	8864.75	6756.88	17045.4	12607.7	1165.13	1165.13	1165.13	1165.13	1165.13	1165.13	16097.1	44579.5	5825.63	24723.9	23769.6	27114.6	1165.13	1165.13	1165.13	30305	14471.2	33761.3	67832.9	62469.4	47486.2	85178.5	84311.7	76041.9	35973	49425	35178.5
MWSHC20168	153.02	109.03	154.027	C7H6O4	[M-H]-	Methyl cumalate	Others	Lactones	6018-41-3	3	174911	123189	115716	150426	134300	215173	287724	342821	292710	372586	298216	319234	152810	129869	133824	220408	225634	212517	237901	268771	316038	259699	211663	339353	104976	104233	101889	144319	159877	160936	153615	194322	170483	248335	209913	217733	157222	155472	164436
Hmyp002656	222.08	130.06	221.069	C11H11NO4	[M+H]+	Methyl dioxindole-3-acetate	Alkaloids	Plumerane	57061-18-4	1	55071.1	84535.1	82055	145806	139865	161547	161005	145155	112584	164234	90975.7	119679	64249.1	7483.77	83225.4	162110	174842	211897	164278	105532	105963	106485	84860.8	113380	82606.6	88221.1	306207	259606	314681	263840	253460	244059	345921	397319	395956	578455	236746	232028	231920
MWSmce230	183.03	124.02	184.037	C8H8O5	[M-H]-	Methyl gallate*	Phenolic acids	Phenolic acids	99-24-1	3	1831.51	1831.51	1831.51	73167.7	75702.8	78381.8	367046	774566	442802	286062	522860	240349	1831.51	1831.51	1831.51	100588	103211	262551	559120	593010	411454	371008	514640	306960	13339.1	23522.8	9157.53	84910	37892.8	49171.4	92750.9	53575.6	61410.7	59977	58789.3	97974.3	160691	144992	172430
Lskp211431	389.22	133.1	388.21	C19H32O8	[M+H]+	Methyl {(1R,2S,3S)-3-(B-D-glucopyransyloxy)-2-[(2'Z)-pent-2-en-1-ylI]cyclopentyl}acete	Others	Others	-	3	2.52482e+06	3.09768e+06	2.65363e+06	2.66132e+06	2.25356e+06	1.70646e+06	2.783e+06	1.55455e+06	5.19526e+06	2.81905e+06	2.29836e+06	2.45337e+06	3.08553e+06	3.89894e+06	1.96953e+06	1.48111e+06	2.73986e+06	1.9434e+06	1.72547e+06	2.51692e+06	2.27256e+06	2.37613e+06	2.51828e+06	2.27502e+06	4.65155e+06	5.10532e+06	2.57566e+06	3.13568e+06	1.42836e+06	2.90454e+06	1.36248e+06	2.10267e+06	2.29022e+06	1.73904e+06	1.92367e+06	1.88739e+06	2.26195e+06	3.22904e+06	2.2437e+06
Lcyp000676	355.1	163.04	354.095	C16H18O9	[M+H]+	Methylesculin	Lignans and Coumarins	Coumarins	20186-29-2	1	3.72246e+06	3.99645e+06	6.9139e+06	1.42375e+06	1.63335e+06	1.48945e+06	1.00769e+06	938665	1.45e+06	859984	437656	617158	1.07591e+07	6.61919e+06	1.09028e+07	2.16614e+06	2.3053e+06	1.84997e+06	1.17618e+06	459540	923351	619672	1.27999e+06	678363	76378.7	95592.9	11961.8	1090.16	31092.9	1090.16	5450.82	31606.4	102862	33820.1	64325.7	14027.9	1.17203e+06	1.46269e+06	2.09119e+06
MWSprf050	625.213	317.105	624.205	C29H36O15	[M+H]+	Methylhesperidin	Flavonoids	Flavanones	11013-97-1	3	496976	675302	409878	497206	325501	369475	413137	440426	249649	292438	316589	326072	223340	327982	264085	330675	297865	198982	489900	615074	526318	889914	551457	431157	25033.1	5006.61	5006.61	3.0065e+06	846760	2.35622e+06	5006.61	5006.61	5006.61	900232	788815	592400	511917	564646	473893
Hmhp002580	413.14	136.07	412.137	C19H24O10	[M+H]+	Methylpicraquassioside A	Lignans and Coumarins	Coumarins	-	3	569681	668913	716272	731423	727141	723304	430106	507588	475347	430061	572347	515956	500132	506597	702803	516797	707881	641363	456228	460401	508183	256005	382972	388852	346181	696913	684220	224060	429260	290388	190831	204375	258190	192732	218379	202140	456894	590863	327842
Lmmn002179	313.09	107.05	314.1	C14H18O8	[M-H]-	Methylsalicylate-2-O-glucoside	Phenolic acids	Phenolic acids	10019-60-0	3	153607	148278	148477	114845	142250	103870	86080.6	110446	110459	137272	101678	100172	193102	168236	241331	124928	144089	144819	117968	87044.8	110454	69013.2	80468.9	118709	89497.4	106842	97146.8	63491.1	67303.9	67313.4	45447.4	59275.9	47574.4	52046.6	59255.6	51942.5	109715	125083	108252
Labp005127	681.21	587.17	680.205	C42H32O9	[M+H]+	Miyabenol C	Others	Stilbene	109605-83-6	2	6017.8	6017.8	6017.8	51899.9	43159.4	83307.1	50421.2	30089	112695	95337	160480	153485	6017.8	6017.8	6017.8	59380.5	98125.4	50548.3	129778	77921.2	226030	66913.5	54404.8	181017	82106.3	78046.9	71921	120132	148192	113995	123030	122075	208733	137295	140524	228251	121887	80768.9	100831
Zmln000668	493.12	169.01	494.127	C19H26O15	[M-H]-	Monogalloyl-diglucose	Phenolic acids	Phenolic acids	-	2	3472.14	3472.14	3472.14	72384.8	125579	67263.7	203257	265605	396862	429425	188335	493218	3472.14	3472.14	3472.14	138582	101979	195039	110638	150850	181219	195040	85878.5	112802	3472.14	3472.14	3472.14	25645.8	33694.1	17360.7	154903	89536.9	135843	639351	523840	249355	135339	187293	179915
[truncated: 387 more rows]
[truncated: 3 more columns]

## Sheet: Table S2
Supplementary Table S2. Metabolite content in seven subclasses.
[truncated: 1,089 more rows]

[truncated: 14 more sheets: Table S3, Table S4, Table S5, Table S6, Table S7, Table S8, Table S9, Table S10, Table S11, Table S12, Table S13, Table S14, Table S15, Table S16]
